# Supplementary material for: Antagonistic, overlapping and distinct responses to biotic stress in rice (Oryza sativa) and interactions with abiotic stress
Source: BMC Genomics. 2013 Feb 12;14:93. doi: 10.1186/1471-2164-14-93 (PMC3616870; doi:10.1186/1471-2164-14-93)
Supplement: Additional file 1 — Contains all the differentially expressed genes in response to Xoo. infection, all information about the public arrays analysed in paralell, lists the core genes identified in Figure 3, and shows the validation of Xoo. infection. [file 1471-2164-14-93-S1.xlsx]

## Sheet: ST1. Xoo diffex
Supplementary Table 1. Differentially expressed genes in response to Xoo infection. The Affymetrix probeset identifier, MSU gene identifier, MSU putative function of the encoded gene, fold-change (FC), p-value (Bayes.p) and associated PPDE values are shown for each.
Probe Set ID	MSU identifier	MSU gene putative function	24 HPI - R			96 HPI - R			24 HPI - S		96 HPI - S
			FC	Bayes.p	PPDE(<p)	FC	Bayes.p	PPDE(<p)	FC	Bayes.p	FC	Bayes.p
Os.38812.1.S1_at			43.3041	7.10177e-08	0.999955	6.6089	2.54418e-09	0.999999	19.0975	0.0485818	3.05034	0.00752413
Os.28011.1.S1_at	LOC_Os06g29730.1	expressed protein	26.4541	0.000208056	0.993195	2.6646	0.000137346	0.997888
Os.12713.1.S2_a_at	LOC_Os01g03320.1	Bowman-Birk type bran trypsin inhibitor precursor, putative, expressed	16.2036	0.000436385	0.989196	-2.09839	0.00617436	0.973013
Os.26868.1.A1_at	LOC_Os03g10100.1	sorbitol transporter, putative, expressed	11.9591	2.40828e-08	0.999977	2.48256	8.86427e-06	0.999667
Os.171.1.S1_at	LOC_Os01g47070.1	acidic endochitinase precursor, putative, expressed	10.7527	0.00202765	0.972057	2.2883	1.02897e-05	0.999631			-1.38225	0.0405226
Os.16615.1.S1_at			9.78053	4.57886e-07	0.999854	1.91775	0.000524713	0.994801
Os.21193.1.S1_at	LOC_Os10g27980.1	betaine/proline transporter, putative, expressed	8.71324	5.07814e-09	0.999991						-1.58418	0.0285129
Os.53546.1.S1_s_at	LOC_Os03g10100.1	sorbitol transporter, putative, expressed	8.70429	5.74517e-09	0.999991	2.49593	2.11065e-06	0.999873
Os.52796.2.S1_x_at	LOC_Os03g62200.1	ammonium transporter 2, putative, expressed	8.19997	3.60307e-07	0.999875	3.39387	3.09417e-06	0.999836
OsAffx.32253.1.S1_x_at			7.99928	4.93001e-05	0.997239						-1.65435	0.00235031
Os.4416.1.S1_at	LOC_Os08g39840.1	lipoxygenase 7, chloroplast precursor, putative, expressed	7.06083	0.000333654	0.99086	2.61635	4.10376e-07	0.999958
Os.28514.1.S1_at	LOC_Os01g04280.1	calmodulin binding protein, putative, expressed	6.86467	5.8e-06	0.99928	5.58069	4.09277e-05	0.999065
Os.17316.1.S1_at	LOC_Os04g49194.1	naringenin,2-oxoglutarate 3-dioxygenase, putative, expressed	6.81659	0.00215967	0.970955	1.9463	0.000620455	0.994182
OsAffx.27508.7.S1_s_at	LOC_Os11g44380.1	expressed protein	6.71294	2.37502e-05	0.998254	3.28751	1.12028e-05	0.99961
Os.32714.1.S1_at	LOC_Os03g17870.1	metallothionein-like protein 1, putative, expressed	6.70271	5.69664e-05	0.996977	5.44474	0.000573654	0.99448	4.82388	0.0420569
Os.12761.1.S1_at	LOC_Os03g46060.1	osmotin-like protein OSML13 precursor, putative, expressed	6.42672	2.77763e-09	0.999994
Os.8503.1.S1_at	LOC_Os06g39110.1	expressed protein	6.35655	5.64721e-06	0.999292	1.67389	0.00716293	0.97022
Os.23327.2.S1_a_at	LOC_Os10g10130.1	OsWAK112d - OsWAK receptor-like protein kinase, expressed	6.32795	0.00218202	0.970772
Os.45971.1.S1_x_at	LOC_Os07g03920.1	lectin-like receptor kinase 7, putative, expressed	6.19573	2.65957e-05	0.998126	2.34313	0.00434795	0.978621
Os.1191.1.S1_at	LOC_Os03g04060.1	basic endochitinase C precursor, putative, expressed	6.16662	3.08746e-05	0.997942	2.18922	2.90489e-05	0.999258			-1.38281	0.0193154
OsAffx.19953.2.S1_at	LOC_Os12g34070.1		6.12201	5.75271e-06	0.999284						-1.81688	0.000232556
Os.17174.1.S1_at			5.93059	0.000141109	0.994662	1.95333	0.000366162	0.995917
Os.11945.1.S1_at			5.92824	0.000398154	0.989796	2.46763	1.98986e-06	0.999878
Os.9900.1.S1_at	LOC_Os06g38764.1	expressed protein	5.61906	9.75756e-08	0.999945	1.74286	0.000208943	0.9972
Os.18448.1.S1_s_at			5.61346	1.7024e-07	0.999922	2.02666	8.49949e-05	0.998471
Os.57142.1.S1_at			5.50044	0.000268534	0.992018	4.07138	2.92704e-06	0.999842			2.39051	0.0468549
OsAffx.32254.1.S1_x_at	LOC_Os12g34070.1	mitochondrial ribosomal protein S3, putative	5.48985	0.000116327	0.99527						-1.93303	0.000482652
Os.12048.1.S1_at	LOC_Os08g03350.1	LHT1, putative, expressed	5.36046	7.21239e-09	0.999989	2.86263	2.02919e-06	0.999877
Os.7278.1.S1_at	LOC_Os04g03796.1	peptidase/ subtilase, putative, expressed	5.1199	2.05921e-05	0.998404	2.68247	1.50852e-06	0.999899
Os.20202.1.S1_at	LOC_Os02g45170.1	expressed protein	5.0722	1.58981e-05	0.998643	1.56821	0.00358929	0.981182
Os.3415.1.S1_s_at	LOC_Os10g39680.1	acidic endochitinase Q precursor, putative, expressed	4.97284	1.21468e-07	0.999937	3.15291	5.37399e-06	0.999762			1.7485	0.00483157
Os.12206.1.S1_at	LOC_Os07g03200.1	phytosulfokines 4 precursor, putative, expressed	4.78292	1.05671e-05	0.998951	1.87449	7.04531e-05	0.998653
Os.5031.1.S1_at	LOC_Os12g36830.1	pathogenesis-related protein 10, putative, expressed	4.73958	2.19156e-06	0.99961	1.97104	0.00111539	0.991379
Os.6372.1.S1_at			4.69262	0.000183415	0.99371	3.80944	0.000382422	0.995796			1.897	0.0471462
Os.23172.1.S1_x_at	LOC_Os07g02940.1	expressed protein	4.67793	4.41714e-05	0.997423
Os.11771.1.S1_at	LOC_Os06g12320.1	amino acid/polyamine transporter II, putative, expressed	4.66294	3.96403e-09	0.999993	2.88295	3.92717e-08	0.999991
Os.23398.1.S1_at	LOC_Os04g15580.1	serine/threonine-protein kinase receptor precursor, putative, expressed	4.57039	0.000125226	0.995047	3.48782	3.09289e-07	0.999965
OsAffx.2403.1.S1_at	LOC_Os01g64440.1	expressed protein	4.56583	1.52976e-07	0.999927	2.74392	2.17629e-07	0.999973
Os.55009.1.S1_at			4.49025	0.00180716	0.973962
Os.50936.1.S1_at	LOC_Os12g30540.1	ubiquitin carboxyl-terminal hydrolase 21, putative, expressed	4.34112	0.000681819	0.985741
Os.11584.1.S1_at	LOC_Os03g08999.1	alcohol dehydrogenase 1, putative, expressed	4.34046	3.94127e-08	0.999969
Os.25142.1.A1_at	LOC_Os10g40490.1	U-box domain containing protein, expressed	4.33163	1.85254e-06	0.999649	3.46646	2.46886e-05	0.999335
Os.11775.1.S2_at			4.32433	1.13108e-08	0.999986	2.56513	2.28472e-06	0.999866
Os.11962.1.S1_at			4.29599	3.78431e-07	0.999871	2.42641	1.51647e-05	0.999521
Os.12063.1.S1_at	LOC_Os02g11859.1	expressed protein	4.28298	0.000581475	0.987083	9.07565	1.30607e-11	1			3.6631	0.000289183
Os.18448.1.S1_at	LOC_Os12g01490.1	DNA binding protein, putative, expressed	4.27322	3.15724e-06	0.999509	1.76166	0.00107396	0.991595
Os.11584.1.S1_s_at	LOC_Os03g08999.1	alcohol dehydrogenase 1, putative, expressed	4.23663	9.9996e-09	0.999987				4.32156	0.0470365
Os.11816.1.S1_at	LOC_Os04g37490.1	NAD(P)H-dependent oxidoreductase, putative, expressed	4.06186	5.3783e-09	0.999991	4.85706	6.58911e-09	0.999997
Os.39000.1.S1_at			3.97883	2.64763e-05	0.998131	2.26109	0.00251731	0.985145			1.57893	0.027345
Os.22058.1.S1_at			3.83584	2.50597e-07	0.9999	2.89113	7.44527e-06	0.999704			1.73582	0.00476102
OsAffx.3667.1.S1_at	LOC_Os03g61829.1	catalytic/ hydrolase, putative, expressed	3.80183	1.16847e-05	0.998882
OsAffx.5196.1.S1_at	LOC_Os07g03900.1	lectin-like receptor kinase 7, putative	3.76431	0.000179468	0.993795	2.52878	3.59168e-06	0.999819
Os.9417.1.S1_at	LOC_Os09g36680.1	ribonuclease 3 precursor, putative, expressed	3.76103	0.000985134	0.982088	-3.40274	3.99038e-05	0.999081
OsAffx.27815.1.S1_s_at	LOC_Os06g24990.1	xylanase inhibitor protein 1 precursor, putative, expressed	3.7406	4.57533e-05	0.997365	4.63769	0.000376614	0.995839			3.08169	0.00288973
Os.13980.1.S1_at	LOC_Os09g09830.1	metal ion binding protein, putative, expressed	3.69132	3.45325e-06	0.999481	1.82129	2.74777e-05	0.999285
Os.21932.1.S1_at	LOC_Os10g42130.1	ANAC071, putative, expressed	3.67026	2.32808e-05	0.998276
Os.316.1.S1_at			3.66416	6.12755e-05	0.996835	1.64212	0.00476378	0.977282
Os.22594.1.S1_at	LOC_Os01g03390.1	Bowman-Birk type bran trypsin inhibitor precursor, putative, expressed	3.63269	1.1926e-06	0.999734	3.5672	2.97334e-05	0.999246			3.54251	0.00616651
Os.6931.1.S1_at	LOC_Os07g39350.1	proton myo-inositol cotransporter, putative, expressed	3.60691	4.41498e-09	0.999992	1.5751	0.00122448	0.990824
Os.6125.1.S1_at	LOC_Os03g29190.1	PDI-like protein, putative, expressed	3.5745	0.0013813	0.97793	6.35653	7.14202e-07	0.999939	2.75068	0.0499949
Os.10356.1.S1_at	LOC_Os03g08320.1	pnFL-2, putative, expressed	3.5684	0.000827315	0.983923	14.5155	1.55017e-06	0.999897			6.23033	0.00127348
Os.53074.1.S1_at	LOC_Os03g20330.1	VQ motif family protein, expressed	3.53414	5.10454e-06	0.999336	1.93264	0.000197474	0.997304
Os.17762.1.S1_at	LOC_Os06g29844.1	transparent testa 12 protein, putative, expressed	3.4779	4.56116e-07	0.999855	2.23025	8.47933e-05	0.998474
OsAffx.11915.1.S1_at	LOC_Os02g06210.1	phytosulfokine receptor precursor, putative, expressed	3.46856	2.29314e-06	0.999598	1.63001	0.00437292	0.978539
Os.37729.1.S1_s_at			3.46296	2.87131e-05	0.998033
Os.28964.1.S1_at	LOC_Os01g42790.1	xylem cysteine proteinase 2 precursor, putative, expressed	3.45931	1.9176e-05	0.998474
Os.53136.1.S1_at	LOC_Os06g45890.1	myb-like DNA-binding domain, SHAQKYF class family protein, expressed	3.41825	2.4252e-06	0.999584	2.62099	5.85915e-05	0.99881
Os.6723.1.S1_s_at	LOC_Os02g33330.1	expressed protein	3.41133	0.000260126	0.992175	2.43489	8.78365e-05	0.998437
Os.37051.1.S1_at	LOC_Os06g39120.1	expressed protein	3.3915	5.3309e-05	0.9971
Os.6723.1.S1_at	LOC_Os02g33330.1	expressed protein	3.38952	5.28102e-05	0.997117	1.98734	0.000552595	0.994617			1.63534	0.0269818
Os.11935.1.S1_at	LOC_Os02g32520.1	ERD1 protein, chloroplast precursor, putative, expressed	3.36911	6.05658e-05	0.996858	7.92806	3.32152e-10	1			1.4554	0.0149918
Os.46160.2.S1_x_at	LOC_Os10g30790.2	inorganic phosphate transporter 1-4, putative, expressed	3.3677	5.94564e-07	0.999828	2.0964	0.000124017	0.998028
Os.23143.1.S1_at	LOC_Os09g31478.1	auxin hydrogen symporter, putative, expressed	3.36595	4.09914e-05	0.997541	5.5144	0.000200894	0.997273
Os.26817.1.S1_at	LOC_Os10g41190.1	hexose carrier protein HEX6, putative, expressed	3.32	4.5055e-07	0.999856	1.76028	0.000588942	0.994382
Os.10861.1.S1_at	LOC_Os11g08100.1	aspartic proteinase Asp1 precursor, putative, expressed	3.3177	1.80101e-05	0.998533	1.94057	0.000241014	0.996917
Os.28305.1.S1_at	LOC_Os04g56110.1	ATP binding protein, putative, expressed	3.31616	2.14499e-06	0.999615	1.76766	0.000145472	0.997805
Os.9346.1.S1_at	LOC_Os03g01310.1	cortical cell-delineating protein precursor, putative, expressed	3.30486	6.64901e-08	0.999957
Os.35704.1.S1_at	LOC_Os01g60930.1	expressed protein	3.25676	0.00014612	0.994544	2.9087	1.43461e-05	0.999539
OsAffx.11997.1.S1_at	LOC_Os02g12070.1	expressed protein	3.23631	0.000190156	0.993567
Os.26891.1.A1_x_at	LOC_Os01g41820.1	cytochrome P450 72A1, putative, expressed	3.23374	0.000587636	0.986998	2.22953	1.67061e-06	0.999892
Os.12614.1.A1_at	LOC_Os11g12320.1		3.16896	7.98347e-05	0.996264	1.49005	0.00186502	0.987841
Os.7328.1.S1_at	LOC_Os02g18140.1	NB-ARC domain containing protein, expressed	3.16437	1.88128e-06	0.999645	1.68268	0.000602702	0.994294
Os.54232.1.S1_at	LOC_Os05g37190.1	TRANSPARENT TESTA 1 protein, putative, expressed	3.16013	0.000958001	0.982395				3.31862	0.0378568
Os.47959.1.S1_at	LOC_Os02g12090.1	hypothetical protein	3.15217	2.01317e-09	0.999995
Os.46160.2.S1_at	LOC_Os10g30790.2	inorganic phosphate transporter 1-4, putative, expressed	3.15148	2.68462e-06	0.999557	2.29316	0.000167774	0.997584
Os.1818.1.S1_at	LOC_Os01g45640.1	tat pathway signal sequence family protein, expressed	3.12475	6.36383e-06	0.999237	23.3514	1.9535e-05	0.999432			6.02711	0.00016366
Os.51929.1.S1_at	LOC_Os10g31330.1	glycine-rich cell wall structural protein 2 precursor, putative, expressed	3.06283	2.1572e-07	0.999909	2.07019	0.00779351	0.968508
Os.26879.1.S1_at	LOC_Os03g12260.1	cytochrome P450 86A2, putative, expressed	3.06017	0.00061137	0.986675	2.31044	2.15351e-06	0.999872
Os.51023.1.S1_at	LOC_Os01g43851.1	cytochrome P450 72A1, putative, expressed	3.04789	9.00799e-05	0.99597	5.92294	3.09263e-09	0.999998
Os.9778.1.S2_at			3.04258	6.62148e-05	0.996678	3.53484	3.46539e-06	0.999823
Os.9101.1.S1_at	LOC_Os10g38780.1	glutathione S-transferase GSTU6, putative, expressed	3.01259	0.00070977	0.985381	1.96159	0.00169777	0.988581
Os.7516.1.S1_at	LOC_Os05g43390.1	signal recognition particle 54 kDa protein 2, putative, expressed	3.01144	1.83294e-05	0.998517	4.47765	8.67861e-06	0.999671
Os.46569.1.S1_at	LOC_Os10g02490.1	NAD(P)H-dependent oxidoreductase, putative, expressed	3.0038	8.68704e-06	0.999072				3.41102	0.0455886	-1.50044	0.0319504
Os.15688.2.S1_x_at	LOC_Os12g36110.1	calmodulin binding protein, putative, expressed	2.97985	6.52086e-06	0.999225	1.48877	0.00338986	0.981885
Os.10853.1.S1_at	LOC_Os02g39930.1	OsTIL-1 - Oryza sativa Temperature-induced lipocalin-1, expressed	2.97065	0.000242751	0.992506	3.84373	2.57151e-05	0.999317
OsAffx.28253.2.S1_at			2.93881	2.19191e-07	0.999908	3.00157	5.53423e-05	0.998855
Os.46584.1.S1_at	LOC_Os06g05120.1	expressed protein	2.92827	0.000273693	0.991923	3.99527	1.93058e-06	0.999881
OsAffx.1869.1.S1_at			2.92109	1.51622e-06	0.99969	1.53926	0.00657087	0.971875
Os.170.3.S1_at	LOC_Os01g64120.1	ferredoxin-6, chloroplast precursor, putative, expressed	2.92042	3.41053e-09	0.999993	7.45242	0.000135688	0.997905	5.57172	0.0401693	2.76452	0.00253057
Os.11914.1.S1_at	LOC_Os06g11240.1	12-oxophytodienoate reductase 2, putative, expressed	2.91253	2.8652e-05	0.998036
Os.11697.1.S1_at	LOC_Os06g08720.1	serine carboxypeptidase K10B2.2 precursor, putative, expressed	2.91092	1.68158e-08	0.999982	1.84024	0.00463804	0.977683
OsAffx.11050.2.S1_x_at	LOC_Os01g14440.1	OsWRKY1v2 - Superfamily of rice TFs having WRKY and zinc finger domains, expressed	2.88264	4.10502e-07	0.999864	4.675	1.96036e-08	0.999995
Os.53353.1.S1_at	LOC_Os01g25010.1	flavonol synthase/flavanone 3-hydroxylase, putative, expressed	2.87408	1.00823e-05	0.998981	1.75107	0.00490794	0.976828
Os.19597.1.S1_at			2.86748	1.37995e-05	0.998759
Os.19190.3.A1_a_at	LOC_Os03g21230.1	protein kinase, putative, expressed	2.85694	8.80812e-06	0.999064	1.48225	0.00541427	0.975266
Os.45997.1.S1_x_at	LOC_Os01g45640.1	tat pathway signal sequence family protein, expressed	2.85	5.0023e-05	0.997213	10.9925	2.40174e-05	0.999347			4.42792	0.00100506
Os.52217.1.S1_at	LOC_Os09g14410.1	NB-ARC domain containing protein, expressed	2.79851	6.06208e-06	0.99926
Os.11952.1.S1_at	LOC_Os02g11070.1	fatty acid elongase, putative, expressed	2.79101	7.59814e-07	0.9998	3.50945	2.57366e-07	0.999969			1.44771	0.0470901
Os.4653.1.S1_at	LOC_Os01g03340.1	Bowman-Birk type bran trypsin inhibitor precursor, putative, expressed	2.78137	1.42894e-05	0.998731
Os.2010.1.S1_at	LOC_Os01g40870.1	aldehyde dehydrogenase, mitochondrial precursor, putative, expressed	2.76685	0.000558856	0.987398	1.86105	0.000193678	0.997339
Os.2356.1.S1_a_at	LOC_Os02g04230.1	OsMPK17-2 - putative MAPK based on amino acid sequence homology, expressed	2.75508	7.58174e-06	0.999148	1.41104	0.00863953	0.966284
Os.20289.1.S1_at	LOC_Os11g37960.1	win2 precursor, putative, expressed	2.75465	1.1653e-06	0.999738
Os.57295.1.S1_at			2.73409	9.24969e-05	0.995903	1.96349	0.00180384	0.988109			3.0844	0.00617135
Os.7989.1.S1_at	LOC_Os02g20360.1	tyrosine aminotransferase, putative, expressed	2.71764	0.000753398	0.98483
Os.10370.1.S1_x_at	LOC_Os06g21210.1	glycine-rich cell wall structural protein precursor, putative, expressed	2.71088	7.12161e-05	0.996522
Os.19392.1.S1_at			2.70694	7.84451e-06	0.99913	1.65108	0.010741	0.961064
Os.5622.1.S1_at	LOC_Os10g33140.1	hcrVf2 protein, putative, expressed	2.67826	0.000135857	0.994787	2.90041	2.40344e-05	0.999347			2.32767	0.0364342
Os.10370.1.S1_at	LOC_Os06g21210.1	glycine-rich cell wall structural protein precursor, putative, expressed	2.66884	0.000152732	0.994391
Os.14983.1.S1_a_at	LOC_Os05g51790.1	ATP binding protein, putative, expressed	2.65023	0.00257526	0.967655
OsAffx.26078.1.S1_s_at	LOC_Os04g20220.1	eukaryotic peptide chain release factor GTP-binding subunit, putative, expressed	2.64469	0.00144103	0.977347
OsAffx.23292.1.S1_at	LOC_Os01g18600.1		2.63985	1.34439e-05	0.998779	3.48679	1.88438e-07	0.999975
Os.24314.1.A1_s_at			2.63577	0.000249567	0.992375
Os.6674.1.S2_a_at	LOC_Os10g01610.1	expressed protein	2.6322	0.000322367	0.991054
Os.51582.1.S2_at	LOC_Os09g19750.2	expressed protein	2.62812	8.53131e-08	0.999949	1.6133	0.00683222	0.971138
Os.10597.1.S1_at	LOC_Os01g53350.1	anthocyanidin 5,3-O-glucosyltransferase, putative, expressed	2.60649	0.000109506	0.995446	2.78604	1.76545e-07	0.999976
OsAffx.32283.1.A1_at			2.60456	1.11341e-05	0.998916
Os.11618.1.S1_at	LOC_Os11g07230.1	receptor-like protein kinase 5 precursor, putative, expressed	2.60003	2.37178e-05	0.998256	1.47059	0.00717946	0.970174
Os.32498.1.S1_at	LOC_Os08g06170.1	reticuline oxidase precursor, putative, expressed	2.59646	3.69738e-05	0.997695	2.42954	1.66197e-05	0.999491
Os.8778.1.S1_a_at	LOC_Os06g11290.1	12-oxophytodienoate reductase 2, putative, expressed	2.59461	8.46365e-06	0.999087	3.39726	1.84928e-06	0.999884
Os.20292.1.S1_at	LOC_Os04g49748.1	ATPUP11, putative, expressed	2.56938	2.6099e-07	0.999898
OsAffx.15484.1.S1_at	LOC_Os06g18820.1	expressed protein	2.56699	6.66944e-06	0.999214	2.59943	2.04981e-06	0.999876
Os.26488.1.S1_at	LOC_Os01g11910.1	DNA binding protein, putative, expressed	2.56576	7.02776e-05	0.996551	2.0853	9.26472e-05	0.99838
Os.47310.1.S1_at	LOC_Os07g44130.1	cytochrome P450 72A1, putative, expressed	2.56343	1.20899e-06	0.999732	1.54693	0.00512627	0.976148
Os.165.1.S1_at	LOC_Os12g36880.1	major pollen allergen Bet v 1-D/H, putative, expressed	2.56027	0.00298935	0.964575	1.40874	0.00448502	0.978175
OsAffx.2362.1.S1_s_at	LOC_Os01g59000.1	cytochrome P450 94A2, putative, expressed	2.55943	2.49458e-05	0.9982	4.14737	5.77592e-08	0.999989
Os.51848.1.S1_x_at	LOC_Os10g31330.1	glycine-rich cell wall structural protein 2 precursor, putative, expressed	2.5559	1.25304e-08	0.999985
Os.16839.1.S1_at			2.5499	3.49219e-05	0.997776	1.91842	0.000300945	0.996421
Os.27799.1.S1_at	LOC_Os04g52190.1	vacuolar sorting receptor 7 precursor, putative, expressed	2.54015	0.000927392	0.982745	2.96607	4.66701e-06	0.999784
OsAffx.8235.1.S1_x_at	LOC_Os02g24612.1	chloroplast 30S ribosomal protein S2, putative, expressed	2.53211	0.0012609	0.979137						-1.316	0.0327793
OsAffx.10837.1.S1_at			2.52406	0.000666637	0.985939
Os.51022.1.A1_at	LOC_Os09g29520.1	OsWAK81 - OsWAK receptor-like cytoplasmic kinase (OsWAK-RLCK), expressed	2.52157	0.000808215	0.984154	2.04917	0.000530408	0.994763
Os.10884.1.S1_at	LOC_Os03g58790.1	ATPase 3, putative, expressed	2.5199	0.00077385	0.984576	3.88052	1.51685e-07	0.999979
Os.23264.1.A1_at	LOC_Os10g04720.1	protein kinase, putative, expressed	2.51258	1.76559e-05	0.998551
Os.10315.1.S1_at	LOC_Os11g25454.1	cytokinin-N-glucosyltransferase 1, putative, expressed	2.51157	4.32589e-06	0.999401	1.9571	0.000222341	0.99708
Os.49607.1.S1_at	LOC_Os03g09880.1	AIR12, putative, expressed	2.50355	2.98591e-07	0.999889	2.03942	3.64149e-05	0.999136			1.42705	0.0426683
Os.51874.1.S1_at	LOC_Os08g32100.1	RNA binding motif protein 25, putative, expressed	2.49236	0.00218862	0.970718
Os.52493.1.A1_s_at	LOC_Os03g22210.1	phylloplanin precursor, putative, expressed	2.49055	0.00234047	0.96949	2.46406	0.00232699	0.985904
Os.33244.1.S1_at	LOC_Os01g62900.1	delta 1-pyrroline-5-carboxylate synthetase, putative, expressed	2.48704	3.34624e-07	0.99988
Os.27098.4.S1_x_at	LOC_Os07g35260.1	serine/threonine kinase-like protein, putative, expressed	2.48508	1.35935e-05	0.998771	1.46714	0.00513861	0.97611
Os.11568.1.A1_x_at	LOC_Os12g06610.1	expressed protein	2.48371	0.000296499	0.991509
Os.4866.1.S1_at	LOC_Os01g31980.1	transparent testa 12 protein, putative, expressed	2.45681	4.55117e-08	0.999966
Os.48695.1.S1_s_at	LOC_Os07g35390.1		2.45491	9.50182e-05	0.995833	1.9217	4.676e-05	0.998978
Os.14978.1.S1_a_at	LOC_Os07g35510.1	glycosyl hydrolases family 17 protein, expressed	2.45017	3.8763e-06	0.999441
Os.11800.1.S1_s_at	LOC_Os01g50100.1	multidrug resistance protein 4, putative, expressed	2.44721	0.00144852	0.977275	3.19935	2.38332e-07	0.999971			2.36617	0.00667286
Os.53228.1.S1_at	LOC_Os12g41680.1	NAC domain-containing protein 21/22, putative, expressed	2.44096	0.00284121	0.965656	4.40932	2.75585e-07	0.999968
Os.15688.1.S1_at			2.42972	4.61529e-06	0.999377	1.52787	0.00182301	0.988025			-1.51574	0.0125144
Os.50615.1.S1_at	LOC_Os06g14406.1	SYD, putative, expressed	2.42625	0.00364752	0.960021						-1.39553	0.0419639
Os.26399.1.S1_at	LOC_Os02g49840.1	MADS-box transcription factor 57, putative, expressed	2.42218	1.27857e-05	0.998817	1.5093	0.0093936	0.964365
Os.18211.2.S1_x_at	LOC_Os03g02980.1	ATP binding protein, putative, expressed	2.42192	6.31875e-05	0.996774
Os.17177.1.S1_at	LOC_Os02g36940.1	expressed protein	2.42001	1.75122e-06	0.999661
Os.17809.1.S1_at	LOC_Os08g25430.1	serine/threonine kinase-like protein, putative, expressed	2.41963	8.88983e-05	0.996004	1.51124	0.00704225	0.970553
Os.46523.3.S1_x_at	LOC_Os10g38890.1	expressed protein	2.41449	0.000302795	0.991397	1.78878	0.00609158	0.973253
Os.17286.1.S1_at	LOC_Os03g21060.1	NAC domain transcription factor, putative, expressed	2.40868	0.0018099	0.973938	5.17563	7.07272e-08	0.999987
Os.12092.2.S1_a_at	LOC_Os03g05620.1	inorganic phosphate transporter 1-2, putative, expressed	2.40438	0.000430424	0.989288	1.5882	0.000393082	0.995718
Os.24034.2.S1_x_at	LOC_Os01g65400.1	DNA polymerase I, putative, expressed	2.39996	0.0032762	0.962544
Os.773.1.S1_s_at	LOC_Os01g43750.1	cytochrome P450 72A1, putative, expressed	2.39766	0.00306915	0.964003	3.72591	2.03994e-05	0.999415
Os.9466.1.S1_a_at	LOC_Os12g10730.1	glutathione S-transferase, putative, expressed	2.39754	1.54976e-06	0.999686
Os.17271.1.S1_at	LOC_Os12g07310.1	citrate-binding protein precursor, putative, expressed	2.396	0.000708995	0.985391
Os.6961.1.S1_a_at	LOC_Os09g25760.1	senescence-associated protein DH, putative, expressed	2.39094	1.47835e-06	0.999695	1.45932	0.00121903	0.990851
OsAffx.24138.1.S1_s_at			2.39086	1.12442e-05	0.998909	3.27869	1.47297e-07	0.999979
Os.19444.1.S1_at	LOC_Os04g57850.1	AMP-binding protein, putative, expressed	2.38644	1.189e-05	0.99887	2.22562	8.82349e-06	0.999668
Os.53728.1.S1_at	LOC_Os09g30454.1	OsWAK87 - OsWAK receptor-like protein kinase, expressed	2.38529	5.56595e-05	0.99702	2.21009	0.000852121	0.992802
OsAffx.4511.1.S1_at	LOC_Os05g33900.1	nodulin-like protein, putative, expressed	2.38431	0.00027169	0.99196
Os.17861.1.S1_at	LOC_Os03g51020.1	ATP binding protein, putative, expressed	2.38334	0.00236052	0.969331
Os.19052.1.S1_at	LOC_Os02g08424.1	expressed protein	2.38243	9.61534e-06	0.999011
OsAffx.14250.1.S1_at	LOC_Os04g43060.1	enzyme of the cupin superfamily, putative, expressed	2.37848	9.31152e-07	0.999772
Os.46634.1.S1_at	LOC_Os10g38489.1	glutathione S-transferase GSTU6, putative, expressed	2.37695	8.13141e-05	0.996221	1.99045	0.00120203	0.990937
Os.55462.1.S1_at			2.36625	0.00070921	0.985388	1.9458	0.000415407	0.995556	-2.51185	0.0172858
Os.53852.1.S1_at	LOC_Os04g13210.1	multidrug resistance-associated protein 4, putative, expressed	2.3577	3.10258e-05	0.997935	5.95663	1.4659e-08	0.999996			3.07964	0.0281242
OsAffx.16015.1.S1_x_at	LOC_Os06g51070.1	NAC domain-containing protein 68, putative, expressed	2.34451	5.83931e-05	0.996929
Os.38346.1.S1_x_at			2.33645	0.000277843	0.991847	2.87046	5.44259e-05	0.998868
Os.37668.1.S1_at	LOC_Os01g43844.1	cytochrome P450 72A1, putative, expressed	2.33428	1.25877e-05	0.998829
OsAffx.4511.1.S1_s_at	LOC_Os05g33900.1	nodulin-like protein, putative, expressed	2.3145	6.12847e-05	0.996835
Os.22569.1.S1_at	LOC_Os03g30740.1	expressed protein	2.30767	2.54304e-05	0.998178						-1.13488	0.000219278
OsAffx.10838.1.S1_at			2.30713	0.000196407	0.993435	1.67779	0.00187313	0.987806
Os.15175.1.S1_at	LOC_Os04g31030.1	nitrate-induced NOI protein, expressed	2.30421	1.32826e-05	0.998788	1.50343	0.0017334	0.988421
Os.22767.1.S1_at	LOC_Os09g24924.1	sugar carrier protein A, putative, expressed	2.30287	0.000252819	0.992313	1.72755	4.7862e-05	0.998961
OsAffx.21694.1.S1_at			2.29951	2.27191e-05	0.998302
Os.25621.2.S1_at	LOC_Os12g16720.1	cytochrome P450 71A1, putative, expressed	2.29631	0.000869749	0.983417	9.98077	7.8794e-07	0.999935			3.94259	0.00213609
Os.24474.1.A1_at	LOC_Os08g33350.1	expressed protein	2.29496	7.54874e-05	0.996393
Os.23103.1.S1_at	LOC_Os05g41780.1	ethylene-responsive transcription factor 4, putative, expressed	2.29459	0.000515099	0.988021	1.64315	0.000148023	0.997779
Os.52648.1.S1_at	LOC_Os04g35540.1	amino acid permease, putative, expressed	2.28881	3.36763e-05	0.997826	5.87952	8.71722e-08	0.999985			1.93518	0.0364643
Os.36104.1.S1_at	LOC_Os02g31030.1	glycerophosphodiester phosphodiesterase, putative, expressed	2.28446	0.000107962	0.995486						-3.41124	0.0104928
Os.9094.1.S2_at	LOC_Os02g01790.1	expressed protein	2.28104	6.34761e-05	0.996764
Os.27036.1.S1_at	LOC_Os04g24220.1	OsWAK32 - OsWAK receptor-like protein kinase, expressed	2.28054	0.00196909	0.972554	1.82772	0.000430088	0.995451
Os.35543.1.S1_at			2.27181	0.000308669	0.991293	1.97243	8.53499e-05	0.998467
Os.17479.1.S1_at	LOC_Os01g49320.1	acidic endochitinase precursor, putative, expressed	2.2716	0.000121342	0.995143	2.57863	0.00029495	0.996469
OsAffx.11871.1.S1_s_at	LOC_Os02g03020.1	EF-hand Ca2+-binding protein CCD1, putative, expressed	2.27006	4.02665e-05	0.997568	1.52668	0.00193578	0.987535
Os.459.1.S1_at	LOC_Os03g46070.1	protein P21, putative, expressed	2.26735	5.59996e-06	0.999296	1.75014	0.00766242	0.96886
Os.16925.1.S1_at	LOC_Os04g20220.1	eukaryotic peptide chain release factor GTP-binding subunit, putative, expressed	2.25938	0.00282726	0.965759
Os.33184.1.S1_at	LOC_Os01g51870.1	S-adenosylmethionine-dependent methyltransferase, putative, expressed	2.25203	5.09056e-06	0.999337	2.04311	3.05175e-06	0.999837
Os.26728.1.S1_a_at	LOC_Os10g36550.1	expressed protein	2.25188	4.77192e-06	0.999363	1.42398	0.00557051	0.974794
OsAffx.2171.1.S1_at	LOC_Os01g36950.3	N-rich protein, putative, expressed	2.24503	0.00079959	0.984259	1.55895	0.00340299	0.981838			-1.44178	0.0104455
Os.49079.1.A1_at	LOC_Os04g51920.1	PDI-like protein, putative, expressed	2.24188	0.000590533	0.986959
Os.33990.1.S1_at			2.23918	9.83205e-06	0.998997	2.80036	4.80957e-08	0.99999
Os.12007.1.S1_at	LOC_Os03g24930.1	protein kinase APK1A, chloroplast precursor, putative, expressed	2.23815	2.90732e-06	0.999534	1.68497	0.000284107	0.996557
Os.46634.1.S1_x_at	LOC_Os10g38489.1	glutathione S-transferase GSTU6, putative, expressed	2.23623	2.92325e-05	0.998011
Os.5356.1.S1_at	LOC_Os01g38980.1	calmodulin binding protein, putative, expressed	2.2294	0.00180438	0.973987
Os.26787.3.S1_at	LOC_Os06g36270.1	receptor-like protein kinase 5 precursor, putative, expressed	2.22897	0.000134362	0.994823	1.91257	1.62497e-05	0.999498
Os.20230.1.S1_at	LOC_Os11g37950.1	win2 precursor, putative, expressed	2.22457	0.000428808	0.989313	3.92366	3.11772e-05	0.999222			3.75312	0.000355315
OsAffx.11998.1.S1_s_at	LOC_Os02g12080.1	expressed protein	2.22086	2.33953e-05	0.998271	1.73497	0.00458883	0.97784
Os.26654.1.S1_at	LOC_Os10g01060.1	ATP binding protein, putative, expressed	2.21988	1.34351e-06	0.999713	2.01147	0.0032959	0.982221			-1.63799	0.028205
Os.4914.1.S1_s_at	LOC_Os03g51459.1	expressed protein	2.21979	0.000656293	0.986075	3.92874	4.10494e-07	0.999958			1.61744	0.0124786
Os.34986.1.S1_at	LOC_Os07g02590.1	expressed protein	2.21449	0.000704862	0.985444
Os.17746.1.S1_s_at	LOC_Os01g64540.1	anthocyanidin 3-O-glucosyltransferase, putative, expressed	2.21313	0.00019612	0.993441
Os.6620.1.S1_at	LOC_Os03g52390.1	type II proteinase inhibitor family protein, expressed	2.21169	0.000879848	0.983298						2.14995	0.0386683
Os.2426.1.A1_at	LOC_Os11g10470.1	expressed protein	2.20861	0.00311382	0.963685	5.2394	3.66778e-06	0.999816			1.68176	0.033063
OsAffx.25169.1.S1_s_at	LOC_Os03g20730.1	chaperone protein dnaJ, putative, expressed	2.20479	0.00075061	0.984864	1.5874	0.00592549	0.973739
Os.52493.1.A1_at	LOC_Os03g22210.1	phylloplanin precursor, putative, expressed	2.2039	0.00295649	0.964813	2.2028	0.00716597	0.970211
Os.49739.1.S2_at	LOC_Os03g22670.1	triacylglycerol Lipase, putative, expressed	2.20219	1.51867e-05	0.998682	1.77264	0.00196754	0.987398
Os.9065.1.S1_at	LOC_Os04g35130.1	expressed protein	2.19471	0.00101545	0.981749	5.7961	3.23247e-08	0.999992
OsAffx.1874.1.S1_at			2.19455	0.00124677	0.979282						-1.25025	0.0494844
OsAffx.32224.1.S1_at	LOC_Os06g46434.1	cytochrome c biogenesis protein ccsA, putative, expressed	2.18885	0.00213148	0.971188				-2.61659	0.00908468
Os.10346.1.S1_at	LOC_Os01g52790.1	cytochrome P450 72A1, putative, expressed	2.18635	4.70905e-06	0.999369	1.80275	5.21217e-05	0.9989
Os.55444.1.S1_at	LOC_Os03g47270.1	cold shock protein-1, putative, expressed	2.1803	4.48524e-06	0.999388
OsAffx.32284.1.S1_x_at			2.17484	0.000182635	0.993727
Os.9292.1.S1_at	LOC_Os11g39370.1	BRASSINOSTEROID INSENSITIVE 1-associated receptor kinase 1 precursor, putative, expressed	2.17395	3.82552e-06	0.999446
Os.52635.1.S1_at	LOC_Os03g39407.1	expressed protein	2.17209	0.00149139	0.976863
Os.11944.1.S1_at	LOC_Os09g20350.1	DRE binding factor 1, putative, expressed	2.16765	0.000256104	0.992251
OsAffx.32277.1.S1_x_at			2.16421	0.000127555	0.994989						-1.37538	0.0358661
Os.8136.1.A1_at	LOC_Os06g40030.1	S-locus-like receptor protein kinase, putative, expressed	2.1616	0.000519323	0.98796	2.34445	1.91716e-05	0.999439
OsAffx.15137.1.S1_at	LOC_Os05g47650.1	DNA-binding protein RAV1, putative, expressed	2.15931	0.00114948	0.980296	1.77791	0.000558162	0.994581
OsAffx.7795.1.S1_at	LOC_Os12g35330.1	OsGrx_C12 - glutaredoxin subgroup III	2.15692	4.20644e-05	0.997501	-1.46343	0.00912924	0.965032	-2.34339	0.0394052
Os.4742.1.S1_at	LOC_Os07g04530.1	GYF domain containing protein, expressed	2.14572	0.000255383	0.992265
Os.11237.1.S1_at	LOC_Os03g18560.1	cp protein, putative, expressed	2.14534	2.0456e-07	0.999912
Os.11851.1.S1_at	LOC_Os03g11900.1	sugar transport protein 8, putative, expressed	2.14526	2.84276e-06	0.99954	1.54678	0.000245453	0.996879
Os.5390.1.S1_at	LOC_Os12g33130.1	expressed protein	2.14089	9.78463e-05	0.995756	1.40036	2.07245e-05	0.999409
OsAffx.12575.1.S1_at	LOC_Os02g50330.1	RNA-directed RNA polymerase 2, putative, expressed	2.13983	0.00021427	0.993068	2.82818	1.34422e-05	0.999559
Os.15838.1.A1_at			2.13942	9.77932e-05	0.995757	1.95614	4.1174e-05	0.999062
OsAffx.18575.1.S1_x_at	LOC_Os10g39140.1	gibberellin 20 oxidase 2, putative, expressed	2.13871	3.39936e-07	0.999879	4.58023	5.33356e-06	0.999763			2.11364	0.0126145
OsAffx.30765.1.S1_at	LOC_Os11g01480.1	DNA binding protein, putative, expressed	2.1362	5.74425e-06	0.999285
Os.55270.1.S1_s_at	LOC_Os04g54210.1	expressed protein	2.13327	3.82639e-05	0.997645
Os.11552.1.S2_at	LOC_Os04g59150.1	peroxidase 12 precursor, putative, expressed	2.13319	0.000612258	0.986663				-1.90888	0.0143146
OsAffx.16782.1.S1_at			2.13215	0.000597502	0.986863	1.54755	0.00752822	0.969222
Os.22086.1.S1_at	LOC_Os07g48020.1	peroxidase 2 precursor, putative, expressed	2.12962	0.00125902	0.979157	1.99827	5.46234e-08	0.999989
Os.53739.1.S1_x_at	LOC_Os08g34950.1	1-phosphatidylinositol-4-phosphate 5-kinase/ zinc ion binding protein, putative, expressed	2.12448	0.000468444	0.988708
Os.26059.1.S1_x_at	LOC_Os03g20730.1	chaperone protein dnaJ, putative, expressed	2.12231	0.000131412	0.994895
Os.11138.1.S1_a_at	LOC_Os07g46590.1	chromodomain-helicase-DNA-binding protein, putative, expressed	2.11435	0.00181443	0.973898
Os.33851.3.A1_x_at	LOC_Os01g26174.1	OsWAK5 - OsWAK receptor-like protein kinase, expressed	2.11426	0.000349003	0.9906	2.10837	0.00075197	0.993381
Os.28823.1.S1_at	LOC_Os01g37750.1	glutathione S-transferase GSTU6, putative, expressed	2.10858	0.00283894	0.965672	4.2815	1.52537e-08	0.999995
Os.2219.1.S1_at	LOC_Os03g58980.1	germin-like protein subfamily T member 2 precursor, putative, expressed	2.10553	0.000226713	0.992819	2.53974	7.89079e-06	0.999692
Os.48031.1.S1_x_at			2.10292	0.00269738	0.966727						-1.67733	0.00428144
Os.52435.1.S1_at	LOC_Os06g29790.1	phosphate transporter 1, putative, expressed	2.09843	0.000171696	0.993965
Os.38367.1.S1_s_at	LOC_Os03g51050.1	peptide transporter PTR2, putative, expressed	2.09674	9.0893e-05	0.995948	1.59706	0.000904254	0.99251
Os.51926.1.S1_x_at			2.0956	0.000442923	0.989095	1.86654	0.0005414	0.99469
Os.14965.1.S1_at	LOC_Os04g02754.1	ATAMI1, putative, expressed	2.09467	0.000119831	0.995181	1.65111	0.000424937	0.995487
Os.15440.1.S1_at	LOC_Os01g37050.1	endoribonuclease Dcr-1, putative, expressed	2.08746	2.72848e-07	0.999895	1.6263	0.000454797	0.995277
Os.49319.1.S1_at	LOC_Os02g52990.1	OsSAUR12 - Auxin-responsive SAUR gene family member, expressed	2.08316	1.79021e-07	0.999919	1.78367	0.000487765	0.99505	-1.66055	0.0421919
Os.16142.1.S1_at	LOC_Os03g31510.1	cystatin, putative, expressed	2.08291	1.95141e-05	0.998457	2.39987	5.65845e-07	0.999948
Os.10905.1.S1_x_at	LOC_Os07g31450.1	ATP binding protein, putative, expressed	2.0812	0.00162333	0.975624
Os.33510.1.S1_x_at	LOC_Os01g25320.1	auxilin-like protein, putative, expressed	2.07808	0.000752126	0.984846
Os.51439.1.S1_at	LOC_Os04g30420.1	chloroplastic quinone-oxidoreductase, putative, expressed	2.07272	0.00107317	0.981114
OsAffx.29958.1.S1_x_at	LOC_Os09g21180.1	homeodomain leucine zipper protein CPHB-5, putative, expressed	2.0709	4.88307e-05	0.997255	2.82559	2.50967e-05	0.999328
Os.8095.1.S1_at	LOC_Os03g22050.1	CBL-interacting serine/threonine-protein kinase 15, putative, expressed	2.06976	0.0015243	0.97655
Os.11183.1.S1_s_at	LOC_Os06g18000.1	protein kinase domain containing protein, expressed	2.06688	4.95261e-05	0.997231
Os.28435.1.S1_a_at	LOC_Os10g40934.1	flavonol synthase/flavanone 3-hydroxylase, putative, expressed	2.0652	0.000301103	0.991427				6.20854	0.0454043
Os.11773.1.S1_at	LOC_Os05g27730.1	OsWRKY53 - Superfamily of rice TFs having WRKY and zinc finger domains, expressed	2.05511	0.00235985	0.969336	1.42036	0.00208669	0.986894
Os.3406.1.S1_at	LOC_Os04g51160.1	transposon protein, putative, unclassified, expressed	2.0504	0.000103052	0.995616	4.45326	7.40732e-08	0.999987			1.66042	0.00552868
Os.4663.1.S1_at	LOC_Os01g04020.1	pathogenesis-related genes transcriptional activator PTI6, putative, expressed	2.047	0.000831205	0.983877
OsAffx.30073.1.S1_at			2.04288	0.000245427	0.992455
Os.24890.1.S2_at	LOC_Os01g72130.1	glutathione S-transferase, putative, expressed	2.04075	2.55868e-05	0.998171	3.07552	8.11108e-07	0.999933
Os.43896.1.S1_at	LOC_Os03g08900.1	transparent testa 12 protein, putative, expressed	2.03855	0.000284721	0.991721	2.78091	0.000443745	0.995354			2.34051	3.23995e-05
Os.40018.1.S1_at	LOC_Os05g45410.1	heat shock factor, putative, expressed	2.02817	5.81416e-05	0.996938	1.65897	0.00112981	0.991305
Os.648.1.S1_at			2.0266	8.02192e-07	0.999793	1.35384	0.00812114	0.967637
Os.2436.1.S1_at	LOC_Os11g10290.1	S-domain receptor-like protein kinase, putative, expressed	2.02638	7.19121e-05	0.996501
Os.52791.1.S1_at	LOC_Os09g39960.1	dynamin-related protein 1C, putative, expressed	2.02605	0.000177233	0.993844	2.24249	4.38803e-06	0.999792
Os.55314.1.S1_at	LOC_Os03g38350.1	expressed protein	2.02176	0.000100227	0.995692	1.70412	0.000351342	0.996029
Os.6035.1.S1_at	LOC_Os07g46350.1	serine carboxypeptidase 1 precursor, putative, expressed	2.01996	0.000232235	0.992711
Os.35573.1.S1_at	LOC_Os01g41240.1	sigma factor sigB regulation protein rsbQ, putative, expressed	2.00984	8.984e-06	0.999052
OsAffx.18131.3.S1_at	LOC_Os10g04570.1	conserved hypothetical protein	2.00533	0.00197267	0.972524	2.03359	0.000246641	0.996869
Os.46130.1.S1_a_at	LOC_Os10g40060.1	protein kinase, putative, expressed	2.00161	3.23965e-05	0.997879
Os.27058.1.S1_at			1.99847	0.00204947	0.971873	1.70059	0.00362754	0.981049
Os.23468.1.A1_at			1.99415	1.09003e-05	0.99893	2.05049	1.13959e-05	0.999605
Os.9823.1.S1_at	LOC_Os09g02270.1	cyclase, putative, expressed	1.98967	0.000408542	0.989631
OsAffx.15765.1.S1_at	LOC_Os06g35940.1	OsFTL12 - Rice FT-Like12 homogous to Arabidopsis Flowering Locus T gene, expressed	1.98887	0.00197382	0.972514	-1.88754	0.00899458	0.965374
OsAffx.21790.1.S1_at	LOC_Os01g67540.1	4-coumarate--CoA ligase, putative, expressed	1.98743	0.0022142	0.970508				12.6789	0.0300954
OsAffx.32314.1.S1_at			1.98474	0.00142264	0.977526
Os.48873.1.S1_at			1.9835	0.00062447	0.986498
Os.13565.1.A1_at			1.98287	5.41013e-05	0.997073	2.33883	4.57756e-05	0.998992
Os.26833.1.S1_x_at	LOC_Os03g27590.1	retinoid-inducible serine carboxypeptidase precursor, putative, expressed	1.98019	3.95593e-05	0.997595	1.75354	0.00331259	0.982161
Os.7536.1.S1_at	LOC_Os03g62790.1	pirin-like protein, putative, expressed	1.97969	1.31577e-06	0.999717
Os.52001.1.S2_at			1.97591	0.000285109	0.991714	2.08761	1.94833e-06	0.99988
Os.7929.5.S1_at	LOC_Os02g12480.1	expressed protein	1.97512	0.000203184	0.993295
Os.23507.1.A1_at	LOC_Os07g03860.1	lectin-like receptor kinase 7, putative, expressed	1.96892	0.00147471	0.977023	1.61651	0.00371333	0.980751
Os.26654.2.S1_x_at	LOC_Os10g01060.1	ATP binding protein, putative, expressed	1.96573	4.84897e-05	0.997267
OsAffx.28152.1.S1_s_at			1.96345	0.000140177	0.994684	1.45862	0.00298004	0.983375
OsAffx.29958.1.S1_at	LOC_Os09g21180.1	homeodomain leucine zipper protein CPHB-5, putative, expressed	1.95955	9.49659e-05	0.995835	2.61562	5.40717e-05	0.998873
Os.11290.1.S1_at	LOC_Os06g44170.1	leucoanthocyanidin reductase, putative, expressed	1.95712	2.36925e-05	0.998257	1.37858	0.00715271	0.970248
Os.17887.1.S1_at	LOC_Os12g36910.1	calmodulin binding protein, putative, expressed	1.95664	0.00158056	0.976021	8.42534	1.75742e-08	0.999995
Os.10619.1.S2_at			1.956	0.000859587	0.983538	1.84504	0.000331428	0.996181
Os.17876.1.S1_at	LOC_Os03g59450.1	carbohydrate transporter/ sugar porter/ transporter, putative, expressed	1.95413	0.000111007	0.995407	1.34078	0.00908588	0.965142
Os.7982.1.S1_at	LOC_Os03g32580.1	BRASSINOSTEROID INSENSITIVE 1-associated receptor kinase 1 precursor, putative, expressed	1.95405	6.80774e-07	0.999813
Os.41335.2.S1_x_at	LOC_Os01g42030.1	mitochondrial chaperone BCS1, putative, expressed	1.95132	0.000164527	0.994124	3.85223	4.95217e-06	0.999775
Os.35049.1.S1_a_at	LOC_Os01g59350.1	transcription factor HBP-1b, putative, expressed	1.95086	0.000781768	0.984478
Os.51734.1.S1_x_at	LOC_Os02g47980.1	plant-specific domain TIGR01570 family protein, expressed	1.95028	0.00308555	0.963886
Os.5277.1.S1_at			1.9386	0.0002774	0.991855	1.64643	5.64462e-05	0.998839	5.98897	0.0470423
OsAffx.13941.1.S1_at	LOC_Os04g23580.1	BGGP Beta-1-3-galactosyl-O-glycosyl-glycoprotein, putative, expressed	1.93533	0.000469736	0.988689	2.61626	8.449e-06	0.999677
Os.11262.2.S1_x_at	LOC_Os04g32920.1	potassium transporter 1, putative, expressed	1.93315	0.00125586	0.979189	2.65412	6.44513e-06	0.999731
Os.24927.1.S1_at	LOC_Os03g56160.1	lectin-like receptor kinase 7, putative, expressed	1.92782	0.000808429	0.984152
Os.8052.1.S1_at	LOC_Os03g51390.1	expressed protein	1.92654	0.00302363	0.964329	1.49382	0.010248	0.962254
Os.26059.1.S1_at	LOC_Os03g20730.1	chaperone protein dnaJ, putative, expressed	1.92532	8.27287e-06	0.9991
Os.47445.1.S1_at	LOC_Os02g26210.1	flowering promoting factor-like 1, putative, expressed	1.9244	1.38632e-06	0.999707
Os.9354.2.S1_at			1.92331	0.000552377	0.987489	1.73663	0.00483135	0.977069
Os.27382.2.S1_at			1.92087	0.000911028	0.982934	2.53485	8.11793e-05	0.998518
Os.11784.1.S1_at			1.92034	2.96068e-06	0.999528	1.90701	3.61269e-06	0.999818
Os.8637.1.S1_at	LOC_Os11g09350.1	expressed protein	1.91995	0.000198666	0.993388
Os.8100.1.S1_at	LOC_Os12g06490.1	serine/threonine-protein kinase WNK3, putative, expressed	1.91763	0.000298032	0.991482
Os.52678.1.S1_at	LOC_Os04g41130.1	OsFTL6 - Rice FT-Like6 homogous to Arabidopsis Flowering Locus T gene, expressed	1.91609	5.5679e-05	0.99702				-1.94542	0.01503
Os.14199.1.S1_at	LOC_Os05g34270.1	BRASSINOSTEROID INSENSITIVE 1-associated receptor kinase 1 precursor, putative, expressed	1.91585	1.03892e-05	0.998962	1.68503	0.000144846	0.997811
Os.48020.1.S1_at	LOC_Os03g56660.1	expressed protein	1.91266	4.34758e-05	0.997448
Os.46088.1.S1_s_at	LOC_Os03g51000.1	3,4-dihydroxy-2-butanone kinase, putative, expressed	1.91089	0.000706518	0.985422
OsAffx.18566.1.S1_x_at			1.91079	0.00109382	0.980891
OsAffx.32330.1.S1_x_at			1.90985	0.000939505	0.982606
OsAffx.16098.1.S1_at	LOC_Os07g05510.1	expressed protein	1.90881	0.000990972	0.982022	2.30907	4.71195e-05	0.998972
Os.6070.1.A1_at	LOC_Os06g46149.1	expressed protein	1.90233	0.0019091	0.97307	2.06078	0.000505495	0.99493
Os.46941.1.S1_s_at	LOC_Os06g48500.1	expressed protein	1.90192	7.63271e-05	0.996368				1.43347	0.0236545
Os.8642.4.S1_x_at	LOC_Os11g01140.1	phototropin-1, putative, expressed	1.90002	1.44357e-05	0.998723
Os.47474.1.S1_at	LOC_Os06g44160.1	dnaJ protein, putative, expressed	1.89643	2.57677e-05	0.998163
OsAffx.10442.1.S1_s_at	LOC_Os03g47670.1	ankyrin-like protein, putative	1.89516	7.75691e-06	0.999136
OsAffx.24328.1.S1_at	LOC_Os02g19530.1	lectin-like receptor kinase 7, putative	1.89375	6.25183e-05	0.996795
OsAffx.23061.1.S1_at			1.8936	0.000395784	0.989833
Os.22681.1.S1_at	LOC_Os01g41810.1	cytochrome P450 72A1, putative, expressed	1.89329	0.00145559	0.977206	2.47288	1.56675e-06	0.999896
Os.24890.1.S1_at	LOC_Os01g72120.1	glutathione S-transferase, putative, expressed	1.89239	0.00128963	0.978845	2.23126	0.00013512	0.997911	8.67403	0.047732
Os.7338.1.S1_at	LOC_Os07g28850.1	argonaute-like protein, putative, expressed	1.89145	8.6571e-05	0.996069	3.21478	6.10805e-05	0.998776
Os.5354.1.S1_at	LOC_Os12g06220.1	YLS9, putative, expressed	1.89035	0.00343529	0.961449	1.56444	0.00403889	0.979644
Os.37565.2.S1_at	LOC_Os05g25770.1	OsWRKY45 - Superfamily of rice TFs having WRKY and zinc finger domains, expressed	1.8881	0.00286383	0.965489	2.75942	1.9453e-07	0.999975
Os.22486.1.A1_at	LOC_Os03g46090.1	type I inositol-1,4,5-trisphosphate 5-phosphatase CVP2, putative, expressed	1.88774	0.000159485	0.994237
Os.47474.1.S1_x_at	LOC_Os06g44160.1	dnaJ protein, putative, expressed	1.88566	1.88053e-06	0.999646
OsAffx.19386.1.S1_at	LOC_Os11g45280.1	ATP binding protein, putative, expressed	1.87929	0.000302015	0.991411
Os.15317.1.A1_at	LOC_Os02g31867.1	expressed protein	1.87881	0.000388086	0.989957	1.64206	0.00146554	0.989651
Os.23586.1.S1_at	LOC_Os12g43830.1	expressed protein	1.87785	0.00130747	0.978665
Os.27766.1.A1_at			1.86951	0.0027682	0.966197	1.96975	0.00122899	0.990801
Os.2218.1.S1_at	LOC_Os12g05260.1	phytosulfokines 5 precursor, putative, expressed	1.86703	9.34581e-05	0.995876	3.3737	4.55929e-07	0.999955
Os.5568.1.S1_s_at			1.86447	0.000697647	0.985536	1.63114	0.0040702	0.979539
Os.24540.1.A1_at	LOC_Os03g51910.1	BHLH transcription factor, putative, expressed	1.86191	8.31621e-05	0.996167
Os.11195.1.S1_at	LOC_Os07g17330.1	B12D protein, expressed	1.86013	7.02709e-06	0.999188	3.31397	1.601e-07	0.999978			1.66061	0.0213129
Os.10750.1.S1_at	LOC_Os07g09150.1	expressed protein	1.85532	0.00256213	0.967755
OsAffx.26050.13.S1_x_at			1.85208	0.0022976	0.969833
Os.50778.1.S1_at	LOC_Os07g43040.1	copper-transporting ATPase PAA1, putative, expressed	1.85067	0.00121728	0.979586
Os.49366.1.S1_at	LOC_Os09g33876.1	ARIADNE-like protein ARI5, putative, expressed	1.8499	0.000260265	0.992173
Os.24469.1.A1_at			1.84987	0.00119926	0.979773
Os.6077.1.S1_at			1.84937	0.00241062	0.968934
Os.26787.2.S1_x_at	LOC_Os06g36270.1	receptor-like protein kinase 5 precursor, putative, expressed	1.84928	0.000162126	0.994178
Os.11894.1.S1_at	LOC_Os02g39330.1	endochitinase PR4 precursor, putative, expressed	1.84774	0.00117393	0.980038
Os.6207.1.S1_s_at	LOC_Os06g41840.1	dihydroflavonol-4-reductase, putative, expressed	1.84722	0.000374995	0.99017	1.69094	0.00334634	0.98204
Os.20638.1.S1_at	LOC_Os03g57110.1	expressed protein	1.84614	0.00275833	0.96627
Os.45971.1.S1_at			1.84515	0.000140494	0.994677
Os.26729.1.A1_at	LOC_Os01g57073.1	insulin-degrading enzyme, putative, expressed	1.84496	0.000393025	0.989878	2.82706	1.99289e-07	0.999974
Os.19951.1.S1_x_at			1.84393	0.000795891	0.984305	1.72103	0.00325273	0.982376
Os.18952.1.S1_at	LOC_Os06g07200.1	syntaxin 132, putative, expressed	1.84258	0.00133187	0.978421	2.38117	1.7994e-07	0.999976
Os.22000.1.S1_at	LOC_Os06g51060.1	basic endochitinase 1 precursor, putative, expressed	1.84157	0.00107106	0.981137
OsAffx.21096.2.S1_x_at	LOC_Os01g26210.1	OsWAK6 - OsWAK receptor-like protein kinase, expressed	1.84105	0.00143103	0.977444
Os.28435.5.S1_x_at	LOC_Os08g31410.1	sulfate transporter 1.2, putative, expressed	1.83974	2.69358e-05	0.998111
Os.27688.1.A1_at	LOC_Os04g21350.1	flowering promoting factor-like 1, putative, expressed	1.83954	0.000586517	0.987014
Os.8185.1.S1_s_at			1.83715	0.000544037	0.987607	2.06829	5.51888e-05	0.998857
OsAffx.27555.1.S1_at	LOC_Os06g10580.1	cyclic nucleotide-gated ion channel 19, putative, expressed	1.8364	0.000108577	0.99547	1.46881	0.00392926	0.980014
Os.45095.1.S1_at	LOC_Os03g40020.1	rf1 protein, mitochondrial precursor, putative, expressed	1.83474	0.000682647	0.98573
Os.26059.1.S1_s_at	LOC_Os03g20730.1	chaperone protein dnaJ, putative, expressed	1.83318	0.00310029	0.963781
Os.51117.1.S1_at	LOC_Os08g27040.2	lipid phosphate phosphatase 3, chloroplast precursor, putative, expressed	1.83196	0.000369498	0.99026	1.57868	0.00431106	0.978742
Os.10543.1.S1_at	LOC_Os02g01920.1	diphosphomevalonate decarboxylase, putative, expressed	1.83078	3.74185e-05	0.997678
Os.17506.1.S1_at	LOC_Os10g32680.1	expressed protein	1.83067	0.00168265	0.97508	2.84719	5.85564e-06	0.999748
Os.14500.1.S1_at	LOC_Os03g53960.1	transcriptional adaptor, putative, expressed	1.8305	0.00248588	0.968345
Os.17125.1.S1_at	LOC_Os08g41090.1	L-ascorbate peroxidase 4, putative, expressed	1.82841	0.00237555	0.969212	1.97749	0.00250238	0.985204
OsAffx.8290.1.S1_at	LOC_Os10g17960.1	receptor-like protein kinase homolog RK20-1, putative, expressed	1.82782	4.87672e-05	0.997258	1.6257	0.00135346	0.990187
Os.21193.2.S1_x_at	LOC_Os10g27980.1	betaine/proline transporter, putative, expressed	1.82739	0.000166204	0.994086
Os.8987.1.S1_at	LOC_Os03g51459.1	expressed protein	1.82623	0.000441676	0.989114	1.99087	0.000710294	0.993629
Os.19617.1.S1_at	LOC_Os01g66760.1	leucine-rich repeat receptor protein kinase EXS precursor, putative, expressed	1.8254	0.000253853	0.992294
OsAffx.32164.1.S1_at	LOC_Os12g42980.2	cysteine synthase, putative, expressed	1.82529	0.000538919	0.987679
Os.50556.1.S1_at	LOC_Os12g07280.1	TRANSPARENT TESTA 1 protein, putative, expressed	1.82196	0.000747189	0.984907
Os.12228.1.S1_at	LOC_Os02g04160.1	transcription elongation factor 1, putative, expressed	1.81905	4.77835e-05	0.997292	2.84654	6.39202e-05	0.998738
Os.9336.1.S1_at	LOC_Os08g43550.1	myb-related protein Zm38, putative, expressed	1.81776	0.000952663	0.982456	1.66564	0.000238149	0.996942
Os.52621.1.S1_at	LOC_Os12g44100.1	peptide transporter PTR2, putative, expressed	1.81672	0.00197043	0.972543
OsAffx.14373.1.S1_s_at	LOC_Os04g52090.1	ethylene-responsive transcription factor 4, putative, expressed	1.81621	4.96773e-06	0.999347	2.81699	6.56845e-08	0.999988
Os.7362.1.S1_at	LOC_Os07g48550.1	NAC domain-containing protein 21/22, putative, expressed	1.81229	0.00158036	0.976023	3.47741	1.06879e-06	0.99992
Os.7115.1.S1_a_at	LOC_Os04g57200.1	metal ion binding protein, putative, expressed	1.80978	0.00181426	0.9739
Os.47922.1.S1_x_at	LOC_Os12g41930.1	SRP40, C-terminal domain containing protein, expressed	1.80728	0.000666141	0.985945
Os.4291.1.S1_at	LOC_Os06g03930.1	cytochrome P450 86A1, putative, expressed	1.80707	7.09326e-05	0.996531
OsAffx.17563.1.S1_at	LOC_Os09g04430.1	hypothetical protein	1.80641	8.59721e-05	0.996086	2.02984	0.000247485	0.996862
Os.51936.1.S1_at	LOC_Os03g11380.1	SNAP25 homologous protein SNAP29, putative, expressed	1.80623	0.00139529	0.977793	1.86145	0.00361476	0.981093
Os.18506.1.S1_at	LOC_Os11g45280.1	ATP binding protein, putative, expressed	1.80378	0.00109169	0.980914
Os.7277.1.S1_s_at	LOC_Os03g44670.1	expressed protein	1.80369	2.83517e-06	0.999541
Os.10384.1.S1_at	LOC_Os03g10950.1	catalytic/ protein phosphatase type 2C, putative, expressed	1.80079	0.000340685	0.990741	3.59349	1.24241e-05	0.999581
OsAffx.27153.1.S1_at	LOC_Os05g34220.2	disease resistance protein, putative, expressed	1.8006	0.000500342	0.988236
Os.51845.1.S1_x_at	LOC_Os06g05450.1	expressed protein	1.79988	7.75664e-05	0.996331	1.57075	0.00371342	0.980751
Os.12735.1.S1_at	LOC_Os11g44810.1	auxin-repressed 12.5 kDa protein, putative, expressed	1.79657	0.00143754	0.977381				2.94755	0.0436545
OsAffx.27153.2.S1_s_at	LOC_Os05g34220.1	disease resistance protein, putative, expressed	1.79573	9.50429e-05	0.995833
Os.9638.1.S1_at	LOC_Os08g01410.1	organic anion transporter, putative, expressed	1.79491	0.00194289	0.972779	1.7058	0.00359218	0.981172
Os.15043.1.S1_at	LOC_Os01g02560.1	Ser/Thr receptor-like kinase, putative, expressed	1.79456	0.000275198	0.991895	1.51366	0.000507557	0.994916
Os.53086.1.S1_at	LOC_Os03g59570.1	cytokinin synthase, putative, expressed	1.79095	0.00193958	0.972807
Os.8642.1.S1_a_at			1.78998	1.03087e-05	0.998967
Os.26728.2.S1_x_at	LOC_Os10g36550.1	expressed protein	1.78791	0.000471014	0.98867
Os.50279.1.S1_at	LOC_Os05g23990.1	rp3 protein, putative, expressed	1.78773	0.00277501	0.966146	1.53973	0.00486586	0.97696
Os.6864.1.S1_at	LOC_Os01g61070.1	heavy metal-associated domain containing protein, expressed	1.78624	2.65075e-05	0.99813	2.44521	5.5095e-07	0.999949
Os.47761.1.S1_at	LOC_Os03g13300.1	glutamate decarboxylase, putative, expressed	1.78402	0.00105124	0.981354	6.27341	4.30995e-09	0.999998			1.66082	0.0148968
Os.12535.1.S1_at	LOC_Os01g52230.1	phosphatase phospho1, putative, expressed	1.782	0.000191271	0.993543						-1.38991	0.0251952
OsAffx.13543.1.S1_s_at	LOC_Os03g58850.1	expressed protein	1.78187	0.00244145	0.968692	1.83979	0.00173225	0.988427
Os.17201.1.S1_at	LOC_Os07g38810.1	lectin receptor-type protein kinase, putative, expressed	1.78044	0.000102981	0.995618
OsAffx.32304.1.S1_at			1.7781	0.00165749	0.97531
Os.33610.3.S1_x_at	LOC_Os01g59340.1	dihydropyrimidinase, putative, expressed	1.77382	0.00275989	0.966258
Os.19183.1.S1_at	LOC_Os01g05064.1	expressed protein	1.77354	0.00041279	0.989563
Os.15039.1.S1_at	LOC_Os06g50220.1	expressed protein	1.77174	2.99612e-05	0.99798
Os.21394.1.S1_at	LOC_Os02g24080.1	SNAP25 homologous protein SNAP30, putative, expressed	1.77142	0.00223521	0.970338	1.45429	0.00188874	0.987738
Os.52314.1.S2_at	LOC_Os04g52940.1	SAPS domain family member 3, putative, expressed	1.77075	0.00354474	0.960708
Os.9184.1.S1_at	LOC_Os09g30150.1	protein kinase G11A, putative, expressed	1.76759	0.00131285	0.978611
Os.17520.1.S1_at	LOC_Os09g31514.1	dihydroflavonol-4-reductase, putative, expressed	1.76531	0.00134705	0.978269	1.59644	0.00139807	0.989972
Os.16872.1.S1_at	LOC_Os03g12390.1	OsMKK10-2 - putative MAPKK based on amino acid sequence homology, expressed	1.76264	0.00244389	0.968673	1.39671	0.00591675	0.973765
Os.39617.1.S1_at	LOC_Os09g29660.1	ATP-binding cassette sub-family G member 2, putative, expressed	1.76107	0.00150263	0.976756	2.00201	0.000467808	0.995187
Os.10843.1.S1_at	LOC_Os02g49800.1	aspartic proteinase Asp1 precursor, putative, expressed	1.76042	7.37652e-05	0.996445	1.62242	0.00127676	0.990563
Os.8367.1.S1_at	LOC_Os08g02490.1	DNA-binding protein, putative, expressed	1.76041	3.08247e-08	0.999973
Os.17437.1.S1_at	LOC_Os01g53390.1	anthocyanidin 5,3-O-glucosyltransferase, putative, expressed	1.76016	0.000117866	0.995231
OsAffx.4094.1.S1_at	LOC_Os04g45000.1	short-chain dehydrogenase/reductase SDR, putative, expressed	1.75959	1.07006e-05	0.998942
OsAffx.28169.1.S1_at	LOC_Os06g48250.1	cell Division Protein AAA ATPase family, putative, expressed	1.75719	0.000218111	0.992991	2.31417	3.90881e-06	0.999808
Os.26516.1.S2_s_at	LOC_Os10g29560.1	expressed protein	1.75571	0.0020557	0.97182
Os.20151.1.S1_at	LOC_Os03g09900.1	membrane protein, putative, expressed	1.75562	0.000666047	0.985947	3.14934	3.03564e-07	0.999966			-1.64809	0.0119893
Os.6073.1.S1_at	LOC_Os03g38590.1	SC3 protein, putative, expressed	1.75354	2.95579e-05	0.997997	1.60479	0.000216683	0.99713
Os.17181.1.S1_at	LOC_Os07g32010.1	anthocyanidin 5,3-O-glucosyltransferase, putative, expressed	1.75058	0.000278811	0.991829	1.73623	0.00011587	0.998117
Os.16786.1.S1_at	LOC_Os02g09250.1	cytochrome P450 71D10, putative, expressed	1.75038	1.34198e-05	0.998781	2.46044	2.29658e-07	0.999972
Os.52358.1.S1_at	LOC_Os06g28590.1	ubiquitin-protein ligase, putative, expressed	1.74925	8.46574e-05	0.996124
Os.5687.1.S1_at	LOC_Os05g46520.1	polygalacturonase precursor, putative, expressed	1.74869	0.000724418	0.985194
Os.16282.1.A1_at	LOC_Os06g37080.1	L-ascorbate oxidase precursor, putative, expressed	1.74614	0.00301612	0.964383
Os.23745.1.S1_at	LOC_Os04g13220.1	multidrug resistance-associated protein 4, putative, expressed	1.74551	0.0014406	0.977351	2.1287	7.61014e-06	0.999699
Os.10591.1.S1_at	LOC_Os04g50790.1	nucleic acid binding protein, putative, expressed	1.74373	0.00166103	0.975277	2.55412	1.36048e-05	0.999555
OsAffx.23090.2.S1_x_at			1.74282	9.53009e-05	0.995825
Os.27098.2.A1_s_at	LOC_Os01g27230.1	12-oxophytodienoate reductase 2, putative, expressed	1.74007	9.2481e-06	0.999035	-1.36241	0.0044019	0.978445
Os.6672.1.S1_at	LOC_Os01g18080.1	tyrosine-protein phosphatase non-receptor type 23, putative, expressed	1.73927	1.66426e-05	0.998604
Os.778.2.S1_x_at			1.73914	0.00076307	0.984709
Os.11186.1.S1_at	LOC_Os03g10620.2	sigma factor sigB regulation protein rsbQ, putative, expressed	1.73748	1.23268e-05	0.998844
Os.25266.1.S1_at	LOC_Os01g71690.1	recA protein, expressed	1.73697	0.000462934	0.988791	14.7697	1.84547e-06	0.999884			2.43679	0.00121092
Os.7774.1.S1_x_at	LOC_Os07g10480.1	expressed protein	1.73656	0.000766256	0.98467
Os.20817.5.A1_at	LOC_Os07g03849.1	expressed protein	1.73386	5.78753e-05	0.996947	1.62827	2.2161e-05	0.999382
Os.38196.1.A1_at	LOC_Os03g45779.1	expressed protein	1.73259	0.000495099	0.988313
Os.15541.2.S1_x_at	LOC_Os01g01830.1	prolyl endopeptidase, putative, expressed	1.73081	0.000720216	0.985248
Os.18354.1.S1_at	LOC_Os02g58670.1	bZIP transcription factor, putative, expressed	1.73013	6.95964e-05	0.996572
OsAffx.32329.1.S1_x_at			1.72982	0.00103082	0.981579	-1.35393	0.00816224	0.967529
OsAffx.32312.1.S1_at			1.72709	0.00108143	0.981025				-1.90933	0.0230768
Os.27628.2.S1_a_at	LOC_Os03g62670.1	S-adenosylmethionine-dependent methyltransferase/ methyltransferase/ thiopurine S-methyltransferase, putative, expressed	1.72543	6.18771e-05	0.996816
Os.50767.1.S1_x_at	LOC_Os01g70020.1	dek protein, putative, expressed	1.72532	0.00274594	0.966363
Os.47327.1.S1_x_at	LOC_Os03g52380.1	expressed protein	1.72531	2.61704e-05	0.998145						1.50737	0.00394601
Os.19105.1.S1_at			1.7229	0.00152128	0.976578
Os.22907.1.S1_at	LOC_Os05g50190.1	ATP binding protein, putative, expressed	1.72249	0.000507348	0.988134
Os.778.1.S1_at	LOC_Os01g02700.1	TAK14, putative, expressed	1.72071	0.000156365	0.994308
Os.26728.2.S1_at	LOC_Os10g36550.1	expressed protein	1.71978	0.00185982	0.973499	1.80073	0.000873769	0.99268
OsAffx.6162.1.S1_s_at	LOC_Os09g03680.1	death-associated protein kinase 1, putative, expressed	1.71907	0.000500525	0.988233	1.41582	0.0086336	0.9663
Os.11376.1.S1_at	LOC_Os06g06490.1	U-box domain containing protein, expressed	1.71614	0.00164416	0.975432
Os.50592.1.S1_x_at	LOC_Os06g03780.1	nucleolar protein 10, putative, expressed	1.71244	0.00305284	0.964119
OsAffx.4159.1.S1_x_at	LOC_Os04g52730.1	UDP-arabinose 4-epimerase 2, putative, expressed	1.7122	0.00147712	0.976999	2.49151	3.73902e-06	0.999814
Os.6824.1.S1_at	LOC_Os06g49380.1	NBS-LRR disease resistance protein, putative, expressed	1.71171	3.95372e-05	0.997596
Os.52933.1.S1_at	LOC_Os03g04500.1	NPGR2, putative, expressed	1.71114	0.00023214	0.992712
Os.20175.1.A1_x_at	LOC_Os04g47780.1	amino acid transport protein, putative, expressed	1.70993	0.00218909	0.970714
Os.37314.1.S1_at	LOC_Os03g40310.1	peptidyl-prolyl cis-trans isomerase E, putative, expressed	1.70992	0.00177856	0.974216
Os.52615.1.S1_at	LOC_Os04g44190.1	expressed protein	1.70894	0.000680557	0.985757	1.51024	0.0102869	0.962159
Os.27808.1.S1_s_at	LOC_Os03g53200.1	calmodulin, putative, expressed	1.70798	0.000520516	0.987943	1.8633	9.7938e-06	0.999643
Os.34226.1.S2_at	LOC_Os01g66920.1	hydrolase/ protein serine/threonine phosphatase, putative, expressed	1.70541	0.000198049	0.993401
Os.19575.1.A1_at	LOC_Os04g30010.1	OsWAK45 - OsWAK receptor-like protein kinase, expressed	1.70528	0.000555655	0.987443	3.4159	1.95907e-06	0.999879
Os.20541.1.S1_at	LOC_Os03g37840.1	potassium transporter 16, putative, expressed	1.70507	0.0011974	0.979792
Os.8098.1.S1_at	LOC_Os11g18570.1	cytochrome P450 87A3, putative, expressed	1.70425	0.000383751	0.990027
Os.7457.1.S1_a_at	LOC_Os04g42520.1	adenine phosphoribosyltransferase 2, putative, expressed	1.7032	0.000245516	0.992453
Os.14045.1.S1_s_at	LOC_Os09g04310.1	expressed protein	1.7019	0.000325967	0.990992	2.73001	4.23221e-05	0.999044
Os.54895.1.S1_at	LOC_Os02g09240.1	cytochrome P450 71D8, putative, expressed	1.70027	0.00166021	0.975285	1.74174	0.000364028	0.995933
Os.33722.1.S1_at	LOC_Os01g53430.1	anthocyanidin 5,3-O-glucosyltransferase, putative, expressed	1.69923	0.000116477	0.995266	2.08524	3.08863e-05	0.999227
OsAffx.12508.1.S1_at	LOC_Os02g45520.1	beta-lactamase, class A, putative, expressed	1.69872	4.60194e-05	0.997356
OsAffx.22754.1.S1_s_at	LOC_Os01g07410.1	axi 1 protein, putative, expressed	1.69639	0.000476523	0.988587
Os.27646.1.A1_at	LOC_Os10g30610.1	ABC-2 type transporter family protein, expressed	1.6961	0.00099978	0.981924	2.12627	2.75215e-05	0.999285
Os.13624.1.S1_at	LOC_Os01g38510.1	protein transport protein Sec61 beta subunit, putative, expressed	1.69578	0.000133135	0.994853	2.03334	2.02956e-05	0.999417
Os.21831.1.S1_at	LOC_Os02g02540.1	glutamate receptor 3.3 precursor, putative, expressed	1.69549	0.00210617	0.971398
Os.45531.1.S1_at			1.69223	4.70153e-06	0.999369
Os.7929.2.S1_a_at	LOC_Os02g12480.6	expressed protein	1.6903	2.50614e-05	0.998194
OsAffx.4094.1.S1_x_at	LOC_Os04g45000.1	short-chain dehydrogenase/reductase SDR, putative, expressed	1.69027	1.01553e-05	0.998977
Os.22280.1.S1_at	LOC_Os05g44310.1	vesicle-fusing ATPase, putative, expressed	1.69006	4.17694e-05	0.997512	1.79084	0.000265979	0.996706
OsAffx.26443.1.S1_s_at	LOC_Os04g43440.1	NB-ARC domain containing protein, expressed	1.68775	0.000367507	0.990292	3.76043	6.1942e-07	0.999945
Os.16597.1.S1_s_at	LOC_Os07g44950.1	DNA binding protein, putative, expressed	1.68537	0.000299028	0.991464	1.9608	0.000199099	0.997289
Os.9094.1.S2_s_at			1.68317	0.000675211	0.985827	1.74785	0.00298724	0.983349
Os.25570.1.S1_at	LOC_Os12g10740.1	protein kinase, putative, expressed	1.68315	0.00115436	0.980244
Os.26856.1.S1_at	LOC_Os07g16970.1	rab GDP dissociation inhibitor alpha, putative, expressed	1.68218	0.00317264	0.963269	2.42267	2.23673e-05	0.999378
Os.13482.1.S1_x_at			1.6815	0.00195478	0.972677	1.47781	5.39924e-05	0.998874
Os.15322.1.S1_at	LOC_Os01g57570.1	minor allergen Alt a 7, putative, expressed	1.68102	2.70561e-05	0.998105	1.34858	0.00687681	0.971014
Os.23290.1.S1_at	LOC_Os10g40960.1	flavonol synthase/flavanone 3-hydroxylase, putative, expressed	1.68078	0.0019642	0.972596
Os.45749.1.A1_at	LOC_Os01g20910.1	RING-H2 finger protein ATL2L, putative, expressed	1.68069	0.00347143	0.961203
Os.14405.1.S1_at	LOC_Os01g04350.1	16.9 kDa class I heat shock protein 2, putative, expressed	1.67888	2.50433e-05	0.998195
Os.15614.1.S1_at			1.67789	0.00156493	0.976167
Os.18211.1.S1_at	LOC_Os03g02980.1	ATP binding protein, putative, expressed	1.67698	0.00346687	0.961234
Os.3985.1.S1_at	LOC_Os10g02480.1	NAD(P)H-dependent oxidoreductase, putative, expressed	1.67574	3.11599e-05	0.99793
Os.6789.1.S1_at	LOC_Os09g34960.1	hydroxymethylglutaryl-CoA synthase, putative, expressed	1.67477	0.00120551	0.979708	1.64386	0.00175749	0.988314
Os.8753.1.S1_at	LOC_Os10g32520.1	expressed protein	1.67169	0.000586329	0.987016
Os.22522.1.A1_a_at	LOC_Os04g47190.1	branched-chain-amino-acid aminotransferase, putative, expressed	1.67126	0.0016983	0.974938
Os.19755.2.S1_a_at	LOC_Os01g37690.1	vacuolar cation/proton exchanger 1a, putative, expressed	1.6708	5.80285e-05	0.996941						-1.21258	0.0428875
Os.37616.1.S1_at			1.67074	0.000998014	0.981943
Os.23796.1.S1_at			1.67025	0.00146367	0.977129
Os.15939.1.S2_at	LOC_Os01g53670.1	clathrin binding protein-like, putative, expressed	1.66732	0.000454258	0.988922
Os.54276.1.A1_at	LOC_Os09g32130.1	expressed protein	1.66672	0.00346746	0.96123
Os.35398.1.S1_at			1.66582	0.00087534	0.983351
Os.8735.1.S1_at	LOC_Os05g44100.1	trehalose synthase, putative, expressed	1.66542	0.00038122	0.990068
Os.9494.1.S1_s_at	LOC_Os04g45000.1	short-chain dehydrogenase/reductase SDR, putative, expressed	1.66471	6.40975e-05	0.996745
Os.5937.1.S1_at	LOC_Os07g29290.1	expansin-like 3 precursor, putative, expressed	1.66449	0.00037707	0.990136	1.77877	0.00438173	0.978511
Os.28062.1.S1_a_at	LOC_Os07g25710.1	CDPK substrate protein 1, putative, expressed	1.66202	0.000791271	0.984361
Os.27916.1.S1_at	LOC_Os06g10650.1	tyrosine specific protein phosphatase family protein, putative, expressed	1.66004	0.00195705	0.972657
Os.27177.1.S1_at	LOC_Os03g16390.1	expressed protein	1.65948	0.00100092	0.981911
Os.52872.1.S1_x_at	LOC_Os08g28840.1	peroxisomal coenzyme A diphosphatase NUDT7, putative, expressed	1.65849	0.00145317	0.97723
Os.17856.1.S1_a_at	LOC_Os01g52250.1	glycogen synthase, putative, expressed	1.65746	0.0016473	0.975403
Os.338.1.S2_x_at			1.65743	0.000245486	0.992453	1.40457	0.0076517	0.968889
Os.12735.1.S1_s_at	LOC_Os11g44810.1	auxin-repressed 12.5 kDa protein, putative, expressed	1.65525	0.000517839	0.987981				4.18464	0.0267534
Os.49783.1.S1_at	LOC_Os02g05960.1	phytosulfokine receptor precursor, putative, expressed	1.65504	0.00152783	0.976516
Os.10099.1.S1_at	LOC_Os03g13870.1	expressed protein	1.6518	6.02143e-06	0.999263	1.7574	0.000258466	0.996769
Os.15774.1.S1_at	LOC_Os05g48370.1	expressed protein	1.65006	0.00129047	0.978837	1.54126	0.00212943	0.986715
Os.9760.1.S1_at	LOC_Os02g50174.1	caleosin related protein, expressed	1.64936	0.000949397	0.982493
Os.56891.1.S1_at	LOC_Os03g29930.1	expressed protein	1.6459	0.000536828	0.987709	2.26732	0.000268474	0.996685
Os.26594.1.S1_at			1.64545	0.00149513	0.976827				-1.52413	0.0252871
Os.15104.1.S1_s_at	LOC_Os10g31820.1	protein fluG, putative, expressed	1.64267	0.000488332	0.988412	1.38271	0.00559805	0.974712
Os.9829.1.S1_at	LOC_Os05g48930.1	OsGrx_S2 - glutaredoxin subgroup III, expressed	1.64149	7.14114e-05	0.996516
Os.51385.1.S1_at	LOC_Os02g46620.1	expressed protein	1.64134	0.00112196	0.980588
Os.4785.1.S1_at	LOC_Os02g26404.1	expressed protein	1.63978	0.00245789	0.968563	1.95031	0.000144469	0.997815
Os.338.3.S1_x_at	LOC_Os03g17980.1	carbon catabolite derepressing protein kinase, putative, expressed	1.63941	2.38355e-05	0.99825	1.57118	0.000276991	0.996615
Os.18234.1.S1_at	LOC_Os07g32590.1	methionine aminopeptidase 1B, chloroplast precursor, putative, expressed	1.63923	0.000415444	0.989522				-1.77086	0.0364216
OsAffx.32212.1.S1_x_at	LOC_Os04g16750.1	photosystem I P700 chlorophyll a apoprotein A2, putative, expressed	1.63749	0.000186561	0.993643	-1.87045	0.000321645	0.996257	-1.74914	0.0296241
Os.51504.1.A1_at			1.63672	0.00247753	0.96841
Os.12411.1.S1_at			1.63588	0.000226608	0.992821	2.14274	4.42656e-05	0.999015
Os.21629.1.S1_at	LOC_Os09g39940.1	blue copper protein precursor, putative, expressed	1.63467	0.000783242	0.98446	3.26643	1.47146e-07	0.999979
Os.49528.2.S1_at	LOC_Os04g44910.1	protein kinase, putative, expressed	1.63422	0.00015074	0.994437
Os.27647.2.S1_x_at	LOC_Os07g07300.1	expressed protein	1.63159	0.000647971	0.986185	1.6102	0.00334402	0.982048
Os.15738.1.S1_at	LOC_Os12g44020.1	purple acid phosphatase precursor, putative, expressed	1.63084	0.00332221	0.962225
Os.34142.1.S1_at	LOC_Os01g07360.1	CENP-E like kinetochore protein, putative, expressed	1.63034	0.000324436	0.991019	2.46048	1.51106e-05	0.999522
Os.7506.1.S1_at	LOC_Os02g47450.1	expressed protein	1.63018	0.003031	0.964276
Os.8019.1.S1_at	LOC_Os01g49830.1	DNA-binding protein RAV1, putative, expressed	1.6297	0.00136911	0.978051
Os.41776.1.S1_at	LOC_Os01g47730.1	ras-related protein Rab11B, putative, expressed	1.62896	0.000396833	0.989817
Os.45982.1.A1_x_at	LOC_Os09g26460.1	ubiquitin-protein ligase/ zinc ion binding protein, putative, expressed	1.62459	0.0024336	0.968754	1.6458	0.00167948	0.988663
Os.22842.1.S1_at	LOC_Os12g25170.1	disease resistance protein RGA2, putative, expressed	1.62137	0.00165162	0.975363
Os.17903.1.S1_at	LOC_Os04g55410.1	glycerol kinase, putative, expressed	1.62135	0.00127045	0.97904
OsAffx.22176.1.S1_x_at	LOC_Os01g17214.1	carbohydrate transporter/ sugar porter/ transporter, putative, expressed	1.62105	0.000514762	0.988026				-2.19892	0.00488036	-1.49448	0.00319416
OsAffx.30473.1.S1_x_at			1.62029	0.00258041	0.967615	-1.41596	0.0031773	0.98265
Os.32022.1.S1_x_at	LOC_Os07g37620.1	fiber expressed protein, putative, expressed	1.61769	0.00165647	0.975319	3.51024	2.79839e-06	0.999847
Os.10373.1.S1_at	LOC_Os07g41410.1	EGG APPARATUS-1 protein, putative, expressed	1.61637	0.000490693	0.988377	2.29956	0.00096621	0.99217
Os.14382.1.S1_at	LOC_Os02g31860.1	expressed protein	1.61581	0.00269987	0.966708	1.85207	0.00164626	0.988814
Os.7365.2.S1_x_at	LOC_Os07g26520.1	expressed protein	1.61532	0.000756462	0.984791
Os.14374.1.S1_at	LOC_Os09g03680.1	death-associated protein kinase 1, putative, expressed	1.61431	0.00041659	0.989504
Os.52652.1.S1_at	LOC_Os04g42480.1	nodulation receptor kinase precursor, putative, expressed	1.61308	0.00182707	0.973787
Os.53162.1.S1_s_at	LOC_Os04g47780.1	amino acid transport protein, putative, expressed	1.6127	0.00347027	0.961211
Os.17445.1.S1_s_at	LOC_Os03g27080.1	calmodulin-binding transcription activator 2, putative, expressed	1.61247	2.95441e-05	0.997998	1.63185	0.00130912	0.990404
Os.10292.1.S1_at	LOC_Os01g16260.1	carbohydrate transporter/ sugar porter/ transporter, putative, expressed	1.61137	6.17437e-05	0.99682						-1.32856	0.0383079
Os.18609.1.S1_at			1.61063	0.0017186	0.974754	2.4307	5.60255e-07	0.999948			1.42319	0.0414672
Os.12342.1.S1_at	LOC_Os12g04204.1	expressed protein	1.6087	0.000329806	0.990926
Os.48082.1.S1_at	LOC_Os09g25070.1	OsWRKY62 - Superfamily of rice TFs having WRKY and zinc finger domains, expressed	1.6071	0.00302522	0.964317	1.603	0.00742849	0.969493	6.14765	0.0497224
Os.8361.1.S1_at	LOC_Os10g28200.1	GDP-mannose 3,5-epimerase 1, putative, expressed	1.60638	0.00044138	0.989119
Os.21317.1.S1_at	LOC_Os04g32370.1	expressed protein	1.60546	0.000171422	0.993971
Os.8118.1.S1_at	LOC_Os07g26630.1	aquaporin PIP2.4, putative, expressed	1.60471	0.00201765	0.972141	4.70523	4.39169e-06	0.999792			2.27102	0.00552735
OsAffx.20201.1.S1_x_at	LOC_Os10g36924.1	aquaporin NIP5.1, putative, expressed	1.60415	0.000189326	0.993584
Os.54472.1.S1_at	LOC_Os07g32060.1	anthocyanidin 5,3-O-glucosyltransferase, putative, expressed	1.60315	0.000473105	0.988638
Os.48834.1.S1_at	LOC_Os09g34900.1	bile acid sodium symporter, putative, expressed	1.60255	0.00361881	0.960212	1.53987	0.0029163	0.983613
Os.18559.1.S1_at	LOC_Os02g45520.1	beta-lactamase, class A, putative, expressed	1.59959	6.46084e-05	0.996728
Os.5957.1.S1_at	LOC_Os07g12730.1	expressed protein	1.59945	0.00164872	0.97539
Os.15265.1.A1_at	LOC_Os05g24880.1	oxidoreductase/ zinc ion binding protein, putative, expressed	1.5983	0.00159588	0.975878	1.39877	0.00386985	0.980215
Os.2106.1.S2_at			1.59709	0.00164512	0.975423
Os.34343.1.S1_a_at	LOC_Os06g45350.1	ATP binding protein, putative, expressed	1.59628	0.00303243	0.964265
Os.22831.1.S1_at			1.59511	0.00158779	0.975953				-1.65833	0.0366446
Os.15987.1.S1_at	LOC_Os02g52450.1	regulator of ribonuclease activity A, putative, expressed	1.595	0.00335516	0.961998
OsAffx.19460.1.S1_at	LOC_Os12g02960.1	glutathione S-transferase, putative, expressed	1.59435	0.0034472	0.961368
Os.55053.1.S1_at			1.5942	0.000437825	0.989174
Os.25964.1.S1_a_at	LOC_Os01g17180.1	COP9 signalosome complex subunit 2, putative, expressed	1.59418	0.00289608	0.965253
OsAffx.24407.2.S1_s_at			1.59343	0.00020988	0.993157				-2.02847	0.00513267	-1.41716	0.0213394
Os.27628.1.S1_at	LOC_Os03g62670.3	S-adenosylmethionine-dependent methyltransferase/ methyltransferase/ thiopurine S-methyltransferase, putative, expressed	1.59181	0.000100786	0.995676				-1.66382	0.0468872
Os.10010.1.S1_at	LOC_Os11g37690.1	TBC domain containing protein, expressed	1.58977	0.00144118	0.977346
Os.15696.1.S1_a_at	LOC_Os02g43010.1	vacuolar processing enzyme, beta-isozyme precursor, putative, expressed	1.58927	4.33863e-05	0.997452
Os.2215.1.S1_at	LOC_Os01g70210.1	phosphatidylinositol transfer protein CSR1, putative, expressed	1.58786	0.000297299	0.991495
Os.52285.1.S1_at	LOC_Os11g10120.1	expressed protein	1.58732	7.15483e-06	0.999179	2.10554	0.0001509	0.99775
Os.26537.1.S1_a_at	LOC_Os01g70520.1	beta-glucosidase homolog precursor, putative, expressed	1.58665	0.000475594	0.988601
Os.5131.1.S1_at	LOC_Os03g02310.1	RNA binding protein, putative, expressed	1.58618	0.000756013	0.984797	1.42142	0.00901443	0.965323
Os.27014.1.S1_at	LOC_Os04g58330.1	expressed protein	1.5849	4.60448e-05	0.997355
Os.27647.1.S1_at	LOC_Os07g07300.1	expressed protein	1.58407	0.000609145	0.986705	1.54169	0.00294028	0.983524
Os.12993.1.S1_at	LOC_Os05g07090.1	glutaryl-CoA dehydrogenase, mitochondrial precursor, putative, expressed	1.58276	8.23817e-05	0.99619	1.69802	0.000251597	0.996827
Os.54412.1.S1_at	LOC_Os04g35140.1	subtilisin-like protease precursor, putative, expressed	1.5812	0.00141049	0.977644				3.06421	0.0461795
Os.11490.1.S1_at	LOC_Os08g33120.1	THO complex subunit 4, putative, expressed	1.58061	0.00339954	0.961693
Os.4624.1.S1_at	LOC_Os07g03180.1	expressed protein	1.58015	0.000133023	0.994856	1.47309	0.00178055	0.988212
Os.46404.1.S1_x_at			1.57867	0.000651867	0.986133
Os.47329.1.A1_at	LOC_Os05g11900.1	expressed protein	1.57839	0.00142747	0.977479	1.51612	0.00177687	0.988228
OsAffx.29953.1.S1_at	LOC_Os09g20990.1	trehalose 6-phosphate synthase, putative, expressed	1.57567	0.00329197	0.962435
Os.37603.1.S1_at	LOC_Os01g63480.1	AER, putative, expressed	1.57061	0.000907318	0.982977
Os.25496.1.S1_at	LOC_Os11g07930.1	retinol dehydrogenase 13, putative, expressed	1.5704	0.00021231	0.993108	1.72737	0.000189828	0.997375
OsAffx.32208.1.S1_x_at	LOC_Os10g38292.1	chloroplast ATP synthase a chain precursor, putative, expressed	1.57025	0.00362291	0.960184	-1.37822	0.00151063	0.989439
Os.17416.1.S1_at	LOC_Os01g17214.1	carbohydrate transporter/ sugar porter/ transporter, putative, expressed	1.56909	0.000914371	0.982896				-2.07537	0.00749188	-1.54881	0.00116572
OsAffx.28133.1.S1_at	LOC_Os06g46460.1	expressed protein	1.56866	0.00182302	0.973822	1.48097	0.00381659	0.980397
OsAffx.26050.8.S1_x_at	LOC_Os02g24614.1	DNA-directed RNA polymerase beta chain, putative	1.56722	0.00142215	0.97753
Os.49059.1.A1_at			1.56573	0.000259708	0.992183
OsAffx.15178.1.S1_s_at	LOC_Os05g50340.1	RADIALIS, putative, expressed	1.56338	4.10914e-05	0.997537				-1.92442	0.0248696
Os.26911.1.A1_at			1.56212	0.000128306	0.994971	1.84268	0.000881479	0.992637
Os.46839.1.S1_at	LOC_Os10g02300.1	expressed protein	1.56124	0.000142874	0.99462
Os.22969.1.S1_at	LOC_Os12g39120.1	catalytic/ protein phosphatase type 2C, putative, expressed	1.56104	0.00160211	0.97582
Os.33791.1.S1_at	LOC_Os02g57420.1	protein kinase APK1A, chloroplast precursor, putative, expressed	1.56086	0.00220036	0.970622
OsAffx.28964.1.S1_at	LOC_Os07g49510.1	expressed protein	1.55701	0.00171842	0.974756
OsAffx.22473.1.S1_x_at	LOC_Os07g06700.1	hypothetical protein	1.5569	0.000873359	0.983375
Os.54346.2.S1_at	LOC_Os05g08090.1	expressed protein	1.5559	0.00107762	0.981066
Os.34876.1.S1_at			1.55304	0.000497386	0.988279
Os.23183.1.S1_at	LOC_Os09g28160.1	phosphate carrier protein, mitochondrial precursor, putative, expressed	1.55285	0.000930933	0.982704	2.41718	3.21356e-06	0.999832
Os.523.1.S1_at	LOC_Os01g05660.1	expressed protein	1.55242	0.00097235	0.982232
Os.11611.1.S1_at	LOC_Os02g13350.1		1.55239	0.000524517	0.987885				-1.76441	0.0272818
Os.20579.1.S1_at	LOC_Os01g52750.1	subtilisin-like protease precursor, putative, expressed	1.54975	0.00282175	0.965799	2.17796	3.44741e-05	0.999167
Os.26690.1.S2_a_at	LOC_Os05g44360.1	oligosaccharyl transferase STT3 subunit, putative, expressed	1.54957	0.00207249	0.97168	1.66357	0.000756022	0.993357
Os.34343.1.S2_s_at	LOC_Os06g45350.1	ATP binding protein, putative, expressed	1.54765	0.000689458	0.985642
Os.51730.1.A1_x_at	LOC_Os03g06370.1	expressed protein	1.54712	0.00325485	0.962693
Os.9554.1.S1_at	LOC_Os04g52504.1	adhesive/proline-rich protein, putative, expressed	1.54673	0.00318846	0.963157						1.36861	0.0357917
Os.7929.4.S1_x_at	LOC_Os02g12480.1	expressed protein	1.54633	0.000243807	0.992486
Os.6411.2.S1_at			1.54623	0.00273628	0.966435	1.87524	4.29904e-05	0.999034
Os.11590.1.S1_at	LOC_Os03g44010.1	expressed protein	1.54515	0.00221495	0.970502	1.3164	0.00843348	0.966819
Os.338.1.S2_a_at			1.5451	0.000906681	0.982985	1.50114	0.00250713	0.985185
Os.20902.1.A1_at	LOC_Os11g01010.1	autophagy-related protein 8 precursor, putative, expressed	1.54461	0.00110957	0.980721	1.55419	0.000806251	0.993064
OsAffx.7312.1.S1_at	LOC_Os11g36140.1	receptor-like protein kinase precursor, putative, expressed	1.54454	0.00295928	0.964793	1.66785	0.00093628	0.992333
Os.7816.1.S1_at	LOC_Os11g31640.1	serine palmitoyltransferase 2, putative, expressed	1.54386	0.000383999	0.990023	1.33936	0.00881069	0.965844
Os.1460.3.S1_x_at	LOC_Os01g06460.1	SAT5, putative, expressed	1.54026	0.00117496	0.980027	1.78883	0.000250728	0.996834
Os.4707.1.S1_at	LOC_Os03g05390.1	citrate transporter family protein, expressed	1.53814	4.0128e-05	0.997573	1.50585	0.00440651	0.97843
Os.11658.1.S1_at	LOC_Os02g48010.1	nuclear matrix constituent protein 1, putative, expressed	1.53794	0.00169089	0.975005
Os.1302.1.S1_at	LOC_Os01g10610.1	brassinazole-resistant 1 protein, putative, expressed	1.53397	0.00111	0.980716
Os.53940.1.S2_at	LOC_Os05g40320.1	expressed protein	1.53342	0.000274322	0.991911
Os.54961.1.S1_at	LOC_Os05g46350.1	IQ calmodulin-binding region, putative, expressed	1.53017	0.0023345	0.969538	3.15534	7.82463e-06	0.999693			1.35761	0.0485507
Os.52497.1.S1_at	LOC_Os03g51984.1	expressed protein	1.52851	0.00355635	0.96063	1.22931	0.0103248	0.962067
OsAffx.19285.1.S1_at	LOC_Os11g40810.1	receptor-like protein kinase 5 precursor, putative, expressed	1.52804	0.00125282	0.97922						1.23783	0.0415383
Os.2212.1.S1_at			1.52734	0.00147535	0.977016
Os.54869.1.S1_at	LOC_Os06g47910.1	alpha-L-fucosidase 2 precursor, putative, expressed	1.52721	2.9159e-05	0.998014	2.17124	0.000812783	0.993027
Os.20079.1.S1_s_at	LOC_Os11g25160.1	tropinone reductase 2, putative, expressed	1.52434	0.00232817	0.969589	-1.33979	0.00486857	0.976952
Os.1977.3.S1_x_at			1.52385	0.000429022	0.98931
Os.52520.1.S1_at	LOC_Os12g08180.1	receptor-like protein kinase precursor, putative, expressed	1.52112	0.000798523	0.984272	1.51707	0.00135637	0.990173
Os.27144.1.S1_at	LOC_Os08g10300.1	SHR5-receptor-like kinase, putative, expressed	1.51696	0.00115178	0.980271
Os.23413.1.A1_at	LOC_Os03g24040.1	ubiquitin ligase SINAT4, putative, expressed	1.51427	0.00201856	0.972134	2.03857	7.41649e-05	0.998605
Os.54900.1.S1_at	LOC_Os01g66990.1	hypothetical protein	1.51328	0.000104076	0.995589
Os.17798.1.S1_at	LOC_Os11g04980.1	AMP-binding protein, putative, expressed	1.51102	0.00272751	0.966501	1.40971	0.00772094	0.968702
Os.8100.1.S2_at	LOC_Os12g06490.1	serine/threonine-protein kinase WNK3, putative, expressed	1.50875	0.000229863	0.992757
OsAffx.1590.1.S1_x_at			1.50873	0.00209115	0.971524	-1.58045	0.000216186	0.997135
Os.23214.1.S1_at	LOC_Os10g35520.1	epoxide hydrolase 2, putative, expressed	1.50798	0.0007857	0.98443	1.44044	0.00133526	0.990276
OsAffx.32219.1.S1_x_at			1.5076	0.000933565	0.982674
Os.25117.1.A1_at	LOC_Os01g07890.1	expressed protein	1.50758	0.00262243	0.967294
Os.28096.1.S1_at	LOC_Os05g43170.1	calreticulin-3 precursor, putative, expressed	1.50702	0.00253094	0.967996	1.55556	0.00252752	0.985105
Os.12261.1.S1_a_at	LOC_Os02g05199.1	expressed protein	1.50515	5.05726e-06	0.99934
OsAffx.11966.1.S1_x_at	LOC_Os02g10040.1	guanine nucleotide-exchange protein-like, putative, expressed	1.5049	0.00167757	0.975126
Os.10398.1.S2_at	LOC_Os03g08480.2	SAP-like protein BP-73, putative, expressed	1.50334	0.00087839	0.983315
Os.19417.1.S1_a_at	LOC_Os08g40150.1	AT-hook protein 1, putative, expressed	1.50085	0.00307641	0.963951
Os.11107.1.S1_at	LOC_Os11g38650.1	hydroquinone glucosyltransferase, putative, expressed	1.50025	0.00116434	0.980139
Os.11666.1.S1_at	LOC_Os09g36200.1	senescence-inducible chloroplast stay-green protein 1, putative, expressed	1.49821	0.00352092	0.960869	7.8145	8.63231e-09	0.999997			2.01013	0.0063912
Os.13745.1.S1_at			1.49776	0.000985102	0.982088	1.68254	0.000404949	0.995631
Os.49765.1.S1_at	LOC_Os04g45860.1	transposon protein, putative, unclassified, expressed	1.49712	0.00255833	0.967785
Os.11421.1.S1_at	LOC_Os03g58170.1	stem-specific protein TSJT1, putative, expressed	1.49684	0.000435745	0.989206
Os.7332.1.S1_at	LOC_Os02g07750.1	cell division control protein 50, putative, expressed	1.49401	0.000778504	0.984518	1.8374	5.63358e-05	0.998841
Os.9707.1.S1_at	LOC_Os04g01250.1	glutamyl-tRNA, putative, expressed	1.49362	0.00165704	0.975314
Os.49780.1.S1_x_at	LOC_Os04g51050.1	OsWAK53a - OsWAK receptor-like protein kinase, expressed	1.49207	0.00352036	0.960872
Os.6601.1.S1_at	LOC_Os02g44704.1	complex 1 protein containing protein, expressed	1.49199	3.6341e-05	0.99772	2.17253	0.000137925	0.997882
Os.14762.2.S1_s_at			1.49169	0.00125998	0.979147
Os.21562.1.S1_at	LOC_Os11g11950.1	disease resistance protein RPM1, putative, expressed	1.48962	0.00283107	0.96573
Os.3445.1.S1_at	LOC_Os11g47809.1	metallothionein-like protein 1, putative, expressed	1.48793	0.000262047	0.992139	1.63677	6.58955e-08	0.999988
Os.26537.2.S1_x_at	LOC_Os01g70520.1	beta-glucosidase homolog precursor, putative, expressed	1.48726	0.00129155	0.978826
OsAffx.21694.2.A1_at			1.48607	0.00265942	0.967013
Os.26688.1.S2_s_at			1.48414	0.00299962	0.964501						-1.28444	0.0319469
Os.14998.1.S1_at	LOC_Os04g37670.1	steroid nuclear receptor, ligand-binding, putative, expressed	1.48263	0.000627033	0.986464	3.4996	1.99266e-07	0.999974
Os.21847.1.S1_at	LOC_Os06g07560.1	calcium ion binding protein, putative, expressed	1.48243	0.000138432	0.994726						-1.26869	0.0483972
Os.25276.1.S1_at			1.48152	0.000512553	0.988058	1.38112	0.00789967	0.968224
Os.11856.1.S1_at	LOC_Os06g49480.1	peptidyl-prolyl cis-trans isomerase CYP19-4 precursor, putative, expressed	1.48148	0.00249465	0.968277	1.79944	6.6188e-05	0.998708
Os.7000.1.S1_s_at	LOC_Os08g34750.1	serine esterase family protein, putative, expressed	1.47716	0.000280492	0.991798	1.48586	0.00294191	0.983518
OsAffx.23090.4.S1_x_at			1.47545	0.000406695	0.98966	1.61847	0.0100005	0.962859
Os.51439.1.S1_x_at	LOC_Os04g30420.1	chloroplastic quinone-oxidoreductase, putative, expressed	1.47372	0.00305572	0.964099
Os.14402.1.S1_at	LOC_Os02g53210.1	expressed protein	1.47298	0.00268024	0.966856
Os.51985.1.S1_at			1.47214	0.00130276	0.978713	1.57482	0.00679299	0.971248			1.30322	0.0399108
Os.27185.1.S1_x_at	LOC_Os07g35750.1	CRK10, putative, expressed	1.46953	0.000944634	0.982547
Os.7972.1.S1_at	LOC_Os02g39790.1	S-adenosylmethionine decarboxylase proenzyme, putative, expressed	1.46936	0.000770965	0.984611
Os.47598.1.S1_at	LOC_Os01g12190.1	expressed protein	1.46831	0.000673106	0.985854	-1.53397	0.000269157	0.99668
Os.23801.1.A1_at			1.4681	0.000993576	0.981993				-1.68948	0.0079927
Os.10061.1.S1_at	LOC_Os07g39470.1	chitin-inducible gibberellin-responsive protein 2, putative, expressed	1.46743	0.000487333	0.988427
Os.12726.1.S1_at	LOC_Os02g27030.1	cysteine proteinase 1 precursor, putative, expressed	1.46726	0.000183745	0.993703	1.25074	0.00940025	0.964348
Os.39583.1.A1_at			1.46621	0.00259555	0.967499
Os.9669.1.S1_at	LOC_Os05g35740.1	Pi starvation-induced protein, putative, expressed	1.46516	0.000125213	0.995047	1.6039	6.71686e-05	0.998695
Os.26537.1.S1_at	LOC_Os01g70520.1	beta-glucosidase homolog precursor, putative, expressed	1.46433	0.00104166	0.981459
Os.52594.1.S1_at	LOC_Os08g01780.1	OsIAA25 - Auxin-responsive Aux/IAA gene family member, expressed	1.46271	0.000434789	0.98922
OsAffx.17451.1.S1_at	LOC_Os08g41210.4	expressed protein	1.461	0.000804599	0.984198
Os.3121.1.S1_at	LOC_Os10g28050.1	chitinase 2, putative, expressed	1.46088	0.00117235	0.980054	-1.54071	0.00051025	0.994898
Os.16890.1.S1_at	LOC_Os04g44110.1	IAA-amino acid hydrolase ILR1-like 3 precursor, putative, expressed	1.46024	0.00319075	0.963141	1.53579	0.00133312	0.990286
Os.12105.1.S1_a_at	LOC_Os05g44290.1	protein kinase, putative, expressed	1.4595	0.00345313	0.961328
Os.27824.1.S1_at	LOC_Os09g28000.1	peptidase/ serine-type peptidase, putative, expressed	1.45599	0.000244662	0.992469	1.63425	0.000176951	0.997496
Os.4530.1.S1_at	LOC_Os09g31482.1	splicing factor U2af 38 kDa subunit, putative, expressed	1.45597	0.000303869	0.991378	2.62995	9.81205e-07	0.999924
Os.338.2.S1_x_at			1.45549	0.000870459	0.983409	1.47551	0.00247787	0.985301
Os.49411.1.S1_at	LOC_Os06g05050.1	OsWAK61 - OsWAK receptor-like protein kinase, expressed	1.4551	2.33744e-05	0.998272	1.5628	0.00975399	0.963467
Os.11666.1.S1_s_at	LOC_Os09g36200.1	senescence-inducible chloroplast stay-green protein 1, putative, expressed	1.45313	0.000711096	0.985364	5.36438	1.46446e-08	0.999996			1.95266	0.00238853
Os.8787.1.S1_at	LOC_Os08g06140.1	ANAC014, putative, expressed	1.45178	0.00177172	0.974277
Os.20998.1.S1_at	LOC_Os06g10109.1	expressed protein	1.44945	0.000512132	0.988064
Os.6040.1.S1_at			1.44436	0.00144531	0.977306	1.91225	4.83956e-05	0.998954
Os.51525.1.S1_at	LOC_Os03g20900.1	transfactor-like, putative, expressed	1.4438	0.00132907	0.978449
Os.47976.1.S1_at			1.44336	0.00224618	0.970248				-1.89393	0.0228623
Os.33238.2.S1_at	LOC_Os02g20970.1	C2 domain containing protein, expressed	1.44335	0.00125045	0.979244	1.77498	4.48909e-05	0.999005
Os.52152.1.S1_at	LOC_Os12g17490.1	stripe rust resistance protein Yr10, putative, expressed	1.44317	7.66515e-05	0.996358	1.57874	0.00753469	0.969205
Os.8733.1.S1_at	LOC_Os02g57260.1	3-ketoacyl-CoA thiolase 2, peroxisomal precursor, putative, expressed	1.4426	0.00218148	0.970776	1.41845	0.00353297	0.981379
Os.27591.1.A1_at	LOC_Os04g12499.1	amino acid permease, putative	1.44245	0.00116854	0.980094
Os.14356.1.S1_at	LOC_Os09g35690.1	protein binding protein, putative, expressed	1.44186	0.000616773	0.986602
Os.25578.1.S1_at	LOC_Os07g35350.1	hydrolase, hydrolyzing O-glycosyl compounds, putative, expressed	1.4407	0.000144236	0.994588
Os.55991.1.S1_at	LOC_Os10g39090.1	hydrolase, putative, expressed	1.44068	0.0032803	0.962516	1.64112	0.0106622	0.961253			-1.11296	0.0268771
OsAffx.23090.1.S1_x_at			1.44055	1.23571e-05	0.998842
Os.12652.1.S1_at	LOC_Os06g47790.1		1.43953	0.00326972	0.962589
Os.15607.1.S1_at	LOC_Os04g31120.1	influenza virus NS1A binding protein isoform 3, putative, expressed	1.43792	0.00120431	0.97972
OsAffx.16512.1.S1_s_at	LOC_Os07g31884.1	transparent testa 12 protein, putative, expressed	1.43766	0.00124368	0.979314
Os.25215.1.A1_at	LOC_Os03g04270.1	Leucine Rich Repeat family protein, expressed	1.43723	0.00260464	0.96743						-1.33162	0.00515927
Os.26798.1.S1_at	LOC_Os12g35630.1	elongation factor TS family protein, expressed	1.43698	0.00264907	0.967092
Os.28404.1.A1_at			1.43637	0.00252499	0.968042	3.38823	8.15493e-08	0.999986			1.32325	0.0334014
Os.19283.1.S1_s_at	LOC_Os03g09020.1	alcohol dehydrogenase 3, putative, expressed	1.43405	0.000403573	0.989709
Os.11193.1.S1_at	LOC_Os03g55240.1	cytochrome P450 81E1, putative, expressed	1.43136	0.00120524	0.979711
OsAffx.32334.1.S1_s_at			1.42976	0.00105425	0.981321						-1.39209	0.0107207
Os.8868.1.S1_at	LOC_Os10g38610.1	glutathione S-transferase GSTU6, putative, expressed	1.42913	0.000927241	0.982747	2.13395	9.31789e-05	0.998374
Os.52998.1.S1_x_at	LOC_Os02g47760.1	ATPase family AAA domain-containing protein 3, putative, expressed	1.42853	1.02997e-05	0.998967	1.17089	0.00395008	0.979943
Os.19300.1.S1_at	LOC_Os04g47970.1	ORM1-like protein 1, putative, expressed	1.42845	0.000597631	0.986861
OsAffx.26573.1.S1_x_at	LOC_Os04g52450.1	aminotransferase y4uB, putative, expressed	1.42718	0.0019535	0.972688	1.47351	0.00213988	0.986671
Os.12018.1.S1_at	LOC_Os07g42730.1	EF hand family protein, expressed	1.42499	0.00191525	0.973017	-1.77843	1.7013e-05	0.999483
Os.34873.1.S1_at	LOC_Os07g46510.1	expressed protein	1.42312	0.00109648	0.980862
Os.15606.1.S2_at	LOC_Os01g07590.1	universal stress protein family protein, expressed	1.42128	0.0008466	0.983692
Os.16934.1.S1_at	LOC_Os04g38480.1	BRASSINOSTEROID INSENSITIVE 1-associated receptor kinase 1 precursor, putative, expressed	1.42081	0.000551045	0.987508
OsAffx.17942.1.S1_at	LOC_Os09g28160.1	phosphate carrier protein, mitochondrial precursor, putative, expressed	1.42066	0.00275453	0.966298	1.76974	0.000718316	0.993581
Os.10224.1.S1_at	LOC_Os02g40000.1	trafficking protein particle complex protein 2, putative, expressed	1.42041	0.00272859	0.966492
Os.27274.1.S1_at	LOC_Os03g53050.1	WRKY transcription factor 21, putative, expressed	1.4202	0.00178574	0.974152	1.45131	0.00176364	0.988287
OsAffx.11631.1.S1_x_at	LOC_Os01g57073.1	insulin-degrading enzyme, putative, expressed	1.41858	0.000396449	0.989823	3.34051	8.68166e-06	0.999671
Os.7854.1.S1_at	LOC_Os06g49700.1	expressed protein	1.41829	0.000558968	0.987396	1.34167	0.00791882	0.968173
Os.11827.1.S1_a_at	LOC_Os01g34480.1	dihydroflavonol-4-reductase, putative, expressed	1.41445	0.00131766	0.978563
Os.12297.1.S1_at	LOC_Os06g39140.1	hemoglobin-like protein HbO, putative, expressed	1.41442	0.00169677	0.974951
Os.19016.1.S1_at	LOC_Os01g68630.1	expressed protein	1.41401	0.00148867	0.976889
Os.11450.1.S2_a_at	LOC_Os01g52110.1	RING finger and CHY zinc finger domain-containing protein 1, putative, expressed	1.4139	0.00115511	0.980236
Os.11021.2.S1_x_at			1.41312	0.00107352	0.98111	1.69174	0.000162693	0.997633
Os.10471.1.S1_a_at	LOC_Os06g37440.1	elongation factor 1-gamma 3, putative, expressed	1.41086	0.00202112	0.972112	1.58753	0.000894378	0.992565
Os.12640.1.S1_at			1.41026	0.000487387	0.988426
OsAffx.25417.1.S1_s_at	LOC_Os03g38500.1	expressed protein	1.40933	0.00247392	0.968438	1.35851	0.00587599	0.973885
Os.27314.1.S1_at			1.40849	4.62551e-05	0.997347
OsAffx.32334.1.S1_x_at	LOC_Os01g57944.1	DNA-directed RNA polymerase alpha chain, putative, expressed	1.40845	0.00031689	0.991149						-1.31344	0.0232247
Os.26913.1.S1_at	LOC_Os12g32230.1	molybdenum cofactor biosynthesis protein 1 A, putative, expressed	1.40775	0.00193386	0.972857	1.38072	0.00518769	0.975959
Os.21292.1.S1_at	LOC_Os09g29840.1	endoplasmin precursor, putative, expressed	1.40765	0.00302364	0.964328	1.72528	0.00138171	0.990051
Os.12151.1.S1_at	LOC_Os06g43650.1	expressed protein	1.40659	0.0029374	0.964952	1.42247	0.00623513	0.972837
Os.12020.1.S1_at	LOC_Os05g35170.1	NAC domain-containing protein 78, putative, expressed	1.4046	0.0032565	0.962681
Os.52275.1.S1_x_at	LOC_Os12g42044.1	OsWAK127b - OsWAK short gene, expressed	1.40448	0.00290078	0.965219
Os.55494.1.S1_at	LOC_Os12g05690.1	expressed protein	1.40231	0.00266873	0.966943	6.21638	4.49865e-07	0.999955
Os.182.1.S1_at	LOC_Os07g48780.1	calmodulin, putative, expressed	1.40041	0.00140314	0.977716	1.35776	0.00552637	0.974927
Os.12274.1.S1_at	LOC_Os07g06590.1	ML domain protein, putative, expressed	1.39992	0.000527588	0.987841	1.48103	0.00298374	0.983362
Os.11450.1.S1_at	LOC_Os01g52110.1	RING finger and CHY zinc finger domain-containing protein 1, putative, expressed	1.39976	0.00214038	0.971115
Os.50395.1.S1_at	LOC_Os12g31000.1	maternal protein pumilio, putative, expressed	1.39946	1.56196e-05	0.998658
Os.52440.2.S1_x_at	LOC_Os03g06379.1	complex 1 protein containing protein, expressed	1.39927	0.00258063	0.967613
Os.10962.2.S1_x_at	LOC_Os02g38050.1	PB1 domain containing protein, expressed	1.39723	0.000598091	0.986855
OsAffx.32337.1.S1_x_at			1.39641	0.00131463	0.978593						-1.35752	0.00394312
Os.9039.1.S1_at	LOC_Os01g55950.1	acetamidase, putative, expressed	1.39638	0.000804916	0.984195						-1.60791	0.000189448
Os.16325.1.S1_at	LOC_Os03g37830.1	potassium transporter 16, putative, expressed	1.39524	0.000626208	0.986475
Os.15532.1.S1_at	LOC_Os01g07870.1	multidrug resistance-associated protein 3, putative, expressed	1.39482	0.0019726	0.972524	1.46923	0.00107357	0.991597
Os.2493.1.S2_at	LOC_Os10g33230.1	heterogeneous nuclear ribonucleoprotein 27C, putative, expressed	1.39481	0.000667422	0.985929
Os.57504.1.S1_x_at	LOC_Os07g48780.1	calmodulin, putative, expressed	1.39344	0.00120321	0.979732	1.64435	0.00024822	0.996856
Os.4385.1.S1_at	LOC_Os11g08210.1	NAC domain-containing protein 71, putative, expressed	1.39256	0.00251409	0.968126	1.48724	0.00116378	0.991131
OsAffx.14179.1.S1_s_at	LOC_Os04g37904.1	protein phosphatase 2C isoform epsilon, putative, expressed	1.39252	0.00178302	0.974177	1.53639	0.000476081	0.99513
Os.6349.1.S1_a_at	LOC_Os03g60780.1	armadillo/beta-catenin-like repeat family protein, expressed	1.39177	0.00258244	0.9676	1.62946	0.000535913	0.994727
Os.26381.1.S1_x_at	LOC_Os07g29600.1	RING-H2 finger protein ATL2B, putative, expressed	1.38972	0.00151192	0.976667
Os.10962.1.S1_at	LOC_Os10g40934.1	flavonol synthase/flavanone 3-hydroxylase, putative, expressed	1.38896	0.00166517	0.975239
Os.47907.1.S1_at	LOC_Os04g25440.1	cytokinin-O-glucosyltransferase 2, putative, expressed	1.38837	0.00173478	0.974608
Os.49541.1.S1_at	LOC_Os09g23730.1	HMG-Y-related protein A, putative, expressed	1.38822	0.00246603	0.9685
OsAffx.32333.1.S1_x_at	LOC_Os01g57944.1	DNA-directed RNA polymerase alpha chain, putative, expressed	1.38408	3.31984e-05	0.997846						-1.26181	0.0098003
Os.51769.1.S1_at	LOC_Os03g17860.1	OsPDIL5-1 - Oryza sativa protein disulfide isomerase, expressed	1.38326	0.0026672	0.966954
Os.19321.1.S1_at	LOC_Os03g60650.1	catalytic/ protein phosphatase type 2C, putative, expressed	1.38305	0.00199078	0.972369
Os.12049.1.S1_at	LOC_Os04g37904.1	protein phosphatase 2C isoform epsilon, putative, expressed	1.38292	0.00242487	0.968822	1.49889	0.000992446	0.992028
OsAffx.28959.1.S1_s_at	LOC_Os07g48800.1	VQ motif family protein, expressed	1.38081	2.32791e-06	0.999595	3.96688	1.05387e-05	0.999625			5.41417	0.0334907
Os.3372.1.S1_at	LOC_Os04g42930.1	OsGrx_C2.2 - glutaredoxin subgroup I, expressed	1.37873	0.000179344	0.993798
Os.24917.1.S1_at	LOC_Os01g36790.1	protein kinase, putative, expressed	1.37844	0.000265265	0.992079	1.16036	0.00718757	0.970152
Os.7929.1.S1_a_at	LOC_Os02g12480.1	expressed protein	1.37709	8.28063e-05	0.996177
Os.2906.1.S1_at	LOC_Os03g54980.1	PTD008 protein, putative, expressed	1.37542	0.00223807	0.970314
Os.40003.1.S1_x_at	LOC_Os07g02920.1	expressed protein	1.37494	0.00305802	0.964082
Os.24032.1.S1_at			1.37337	0.000343662	0.99069	1.68879	0.000155968	0.9977
Os.10854.1.S1_a_at	LOC_Os10g36370.1	chaperone protein dnaJ 13, putative, expressed	1.37282	0.000124945	0.995054	1.74892	5.31299e-05	0.998886
Os.27526.1.S1_s_at	LOC_Os08g34950.1	1-phosphatidylinositol-4-phosphate 5-kinase/ zinc ion binding protein, putative, expressed	1.37255	0.00184674	0.973614
Os.11444.1.S1_at	LOC_Os03g15720.1	expressed protein	1.37198	0.00143194	0.977435	1.854	1.00804e-05	0.999636
Os.7134.1.S1_at			1.36972	0.00342489	0.96152
Os.53177.1.S1_s_at	LOC_Os06g10510.1	expressed protein	1.36933	0.000246662	0.992431
OsAffx.23041.1.S1_at			1.36809	0.00177609	0.974238
Os.11468.1.S1_at	LOC_Os11g33120.1	respiratory burst oxidase protein D, putative, expressed	1.36796	0.00259575	0.967498
Os.5082.1.S1_a_at	LOC_Os03g61130.1	hydrolase, acting on ester bonds, putative, expressed	1.36733	0.000575448	0.987167	1.66915	2.86458e-05	0.999265
Os.6724.1.S1_at	LOC_Os03g26460.1	prostaglandin E synthase 3, putative, expressed	1.36696	0.00251444	0.968123	1.44916	0.00218127	0.9865
Os.25866.1.S1_x_at	LOC_Os07g14650.1	expressed protein	1.36528	0.00361907	0.96021	1.59261	0.000533284	0.994744
Os.16891.1.S1_at	LOC_Os03g05900.1	monooxygenase, putative, expressed	1.36521	0.00305739	0.964087	7.52161	2.83569e-06	0.999845
Os.14901.1.A1_a_at	LOC_Os09g33820.2	phospholipase A1, putative, expressed	1.36473	0.00348699	0.961098
Os.25168.1.A1_at			1.36189	0.000321456	0.99107
Os.49364.1.A1_x_at	LOC_Os02g22820.1	expressed protein	1.35956	0.000944553	0.982548				1.30015	0.0327542
OsAffx.8236.1.S1_x_at			1.3576	0.00213077	0.971194
Os.4387.1.S1_at	LOC_Os01g15640.1	TIP, putative, expressed	1.35631	0.00141528	0.977597
Os.27847.1.S1_at	LOC_Os02g08500.1	two-component response regulator ARR12, putative, expressed	1.35301	0.00264674	0.967109
Os.18031.1.S1_at	LOC_Os06g12160.1	ATP binding protein, putative, expressed	1.35176	0.00142887	0.977465	1.404	0.000149483	0.997764
Os.5535.2.S1_x_at	LOC_Os05g34050.1	DNA binding protein, putative, expressed	1.35156	0.00280229	0.965943
Os.21379.1.S1_at	LOC_Os10g02360.1	OsWAK98 - OsWAK receptor-like cytoplasmic kinase (OsWAK-RLCK), expressed	1.35071	0.000231735	0.99272	1.64452	0.000757069	0.993351
Os.4688.1.S1_at	LOC_Os10g35850.1	membrane steroid-binding protein 1, putative, expressed	1.34699	0.00209839	0.971463
Os.8646.1.S1_at	LOC_Os05g01262.1	translocon-associated protein beta containing protein, expressed	1.34586	0.00328422	0.962488
Os.18729.1.S1_at	LOC_Os04g45610.1	expressed protein	1.34273	0.00334894	0.962041
OsAffx.27485.1.S1_at	LOC_Os06g07180.1	expressed protein	1.34091	0.00123351	0.979418
OsAffx.5948.1.S1_at	LOC_Os08g27170.1	calmodulin binding protein, putative	1.34056	0.000244079	0.99248	2.82681	0.000181324	0.997454			-1.85188	0.00338382
Os.4338.1.S1_at	LOC_Os03g03820.1	adenylate kinase, chloroplast precursor, putative, expressed	1.34013	0.000705688	0.985433
Os.12771.1.S1_at	LOC_Os01g73910.1	peptidase M48, Ste24p, putative, expressed	1.34004	0.0011209	0.9806
OsAffx.15935.1.S1_x_at	LOC_Os06g45320.1	hypothetical protein	1.33859	4.01317e-05	0.997573
OsAffx.32204.1.S1_x_at			1.33639	0.000166496	0.99408
Os.36961.2.S1_x_at	LOC_Os01g53810.1		1.3362	0.00139665	0.97778	1.5495	0.000393928	0.995711
Os.9859.1.S1_at	LOC_Os01g08000.1	palmitoyltransferase akr1, putative, expressed	1.33581	0.00130914	0.978649
OsAffx.28288.1.S1_s_at	LOC_Os07g05390.1	expressed protein	1.33448	0.0021243	0.971248
Os.46267.1.S1_x_at			1.33334	0.000262619	0.992129						-1.22782	0.0299717
Os.37371.1.S1_at	LOC_Os03g37090.1	expressed protein	1.33182	0.00325344	0.962703
Os.6171.1.S1_at			1.32377	0.00035755	0.990457				1.35123	0.0352198
OsAffx.28714.1.S1_x_at	LOC_Os07g32570.1	OsAPRL1 - Oryza sativa adenosine 5'-phosphosulfate reductase-like, expressed	1.3194	0.00318544	0.963179
Os.52897.1.S1_at	LOC_Os02g23823.1	helix-loop-helix DNA-binding domain containing protein, expressed	1.31485	0.00123844	0.979367
Os.3033.1.S1_at	LOC_Os10g33660.1	charged multivesicular body protein 2b, putative, expressed	1.31312	0.00262887	0.967245
Os.53177.1.S1_at	LOC_Os06g10510.1	expressed protein	1.31306	0.00322379	0.96291
Os.4168.1.S1_s_at	LOC_Os05g04630.1	retrotransposon protein, putative, SINE subclass, expressed	1.30772	0.00156915	0.976128
Os.6452.2.A1_a_at	LOC_Os01g43710.1	cytochrome P450 72A1, putative, expressed	1.30762	0.000965928	0.982305
Os.12833.2.S1_x_at			1.30735	0.00192914	0.972897
OsAffx.4329.1.S1_at	LOC_Os05g13770.1	RNA polymerase Rpb7, N-terminal domain containing protein, expressed	1.30287	0.000970539	0.982253	1.67798	0.00109939	0.991462
OsAffx.12847.1.S1_s_at	LOC_Os03g13850.1	cell cycle checkpoint protein RAD17, putative, expressed	1.30088	0.000662859	0.985988
Os.11136.1.S1_at	LOC_Os01g44210.1	50S ribosomal protein L31, putative, expressed	1.30014	0.00102672	0.981624	1.69969	0.000924578	0.992398
Os.27069.1.A1_at	LOC_Os03g06400.1	expressed protein	1.29959	2.85708e-06	0.999539
OsAffx.14735.1.S1_at	LOC_Os05g16740.1	SHR5-receptor-like kinase, putative, expressed	1.29737	0.00138674	0.977877
Os.46084.1.S1_at	LOC_Os02g47810.1	dof domain, zinc finger family protein, expressed	1.29715	0.000200529	0.99335				-1.17098	0.0266597
Os.20355.1.S1_at	LOC_Os01g72100.1	polcalcin Jun o 2, putative, expressed	1.29164	0.00310512	0.963746
Os.10839.1.S1_at	LOC_Os03g16350.1	DNA-binding protein, putative, expressed	1.28854	1.20549e-05	0.99886	2.72311	2.96475e-05	0.999248	2.47401	0.0485057
OsAffx.32195.1.S1_x_at			1.28718	0.00271184	0.966618
Os.18583.2.S1_x_at	LOC_Os01g07260.1	expressed protein	1.28695	0.0031965	0.963101
Os.19404.1.S1_at	LOC_Os01g46750.1	ACS-like protein, putative, expressed	1.27475	0.00331845	0.962251
Os.2226.1.S1_at	LOC_Os03g20370.1	calmodulin, putative, expressed	1.27438	0.00350123	0.961002	1.47964	0.000912845	0.992462
Os.12102.1.S1_at	LOC_Os05g07632.1	catalytic/ hydrolase, putative, expressed	1.27137	0.0013643	0.978098
Os.11711.1.S1_at	LOC_Os12g17880.1	ubiquitin-protein ligase, putative, expressed	1.26487	8.17545e-05	0.996208
OsAffx.12017.1.S1_at	LOC_Os02g13360.1	expressed protein	1.26203	0.00180649	0.973968
Os.26688.1.S3_s_at			1.24893	0.0027159	0.966588						-1.40015	0.00285186
OsAffx.16638.1.S1_at	LOC_Os07g39450.1	conserved hypothetical protein	1.24185	0.00123827	0.979369
Os.5495.1.S1_at	LOC_Os04g37710.1	expressed protein	1.23948	0.00215435	0.970999	1.24068	0.00681969	0.971174
Os.49917.1.S1_at	LOC_Os04g28210.1	verticillium wilt disease resistance protein, putative, expressed	1.22436	0.00131657	0.978574	1.99825	0.00151896	0.9894
Os.8168.1.S1_at	LOC_Os09g25320.1	polyubiquitin 2, putative, expressed	1.22312	0.00228293	0.969952
OsAffx.13054.1.S1_at	LOC_Os03g26440.1	tRNA pseudouridine synthase A family protein	1.22071	0.00275939	0.966262
Os.27861.1.S2_a_at	LOC_Os09g25139.1	expressed protein	1.21578	9.96377e-05	0.995707	1.31934	0.00163435	0.988868	1.21919	0.0416711
OsAffx.31730.1.S1_x_at			1.21413	0.00166632	0.975229	2.23266	0.000549633	0.994636
Os.57168.1.S1_at			1.2128	0.00287122	0.965435
OsAffx.22176.1.S1_at			1.20937	0.00129488	0.978792				-1.20357	0.0270111	-1.29883	0.0204391
OsAffx.32343.1.S1_at			1.20925	0.000447998	0.989018				1.25289	0.0163863
Os.26900.1.A1_at	LOC_Os09g16950.1	protein kinase, putative, expressed	1.20571	0.00199638	0.972322						-1.41891	0.00270696
Os.53158.1.S1_at	LOC_Os11g42800.1	kinesin-like protein KIF3A, putative, expressed	1.20436	0.00183231	0.973741
Os.47877.1.S1_at	LOC_Os02g27810.1	RS21-C6 protein, putative, expressed	1.20201	0.00307205	0.963982
Os.4378.2.S1_a_at	LOC_Os01g36950.1	N-rich protein, putative, expressed	1.19112	0.00182647	0.973792	1.46608	7.49697e-06	0.999702
OsAffx.24926.1.S1_x_at			1.18143	0.000719871	0.985252	1.9862	0.00031708	0.996293
Os.8850.1.S1_x_at	LOC_Os09g04160.1	expressed protein	1.16404	0.00225597	0.970169
OsAffx.19161.1.S1_at	LOC_Os11g34880.1	NB-ARC domain containing protein, expressed	1.15484	0.00215374	0.971004
OsAffx.30403.1.S1_at	LOC_Os03g03680.1	major facilitator superfamily protein, expressed	1.15261	0.000946519	0.982526				-1.13209	0.0287807
OsAffx.16884.1.S1_at	LOC_Os08g07790.1	CRS2-associated factor 1, putative, expressed	1.13438	0.00129108	0.978831
Os.11808.2.S1_at	LOC_Os03g06580.1		1.13363	2.51329e-06	0.999575
Os.11753.1.S1_at	LOC_Os07g06660.1	glyoxalase/bleomycin resistance protein/dioxygenase, putative, expressed	1.13354	0.00206435	0.971748
OsAffx.12626.1.S1_at	LOC_Os02g53620.1	nuclear transcription factor Y subunit A-3, putative, expressed	1.13311	0.00333905	0.962109	1.29676	0.00287129	0.983782
OsAffx.32196.1.S1_x_at			1.12965	0.00243098	0.968774
OsAffx.24204.1.S1_at	LOC_Os02g12130.1	serine/threonine kinase-like protein, putative, expressed	1.12535	0.00301827	0.964367	1.33175	0.00380049	0.980452
Os.11252.1.S1_at	LOC_Os02g37160.1	expressed protein	1.12074	0.000104262	0.995584	4.09815	8.10597e-07	0.999934
Os.55450.1.S1_at	LOC_Os02g50470.1	expressed protein	1.11926	0.00334868	0.962043	1.74834	0.00269871	0.984439
Os.33019.1.S1_at	LOC_Os05g40700.1	transmembrane protein 56, putative, expressed	1.11791	0.000354596	0.990507	1.7117	8.17911e-05	0.99851			1.02717	0.0385619
Os.10245.1.S1_at	LOC_Os04g37700.1	expressed protein	1.09353	0.00122765	0.979479	1.96123	0.0028153	0.983994
Os.18590.1.S1_a_at	LOC_Os06g51310.1	PINHEAD protein, putative, expressed	1.09038	0.00142096	0.977542	1.99001	0.00059997	0.994312
Os.18302.1.S1_at	LOC_Os01g06920.1	resistance protein SlVe1 precursor, putative, expressed	1.08856	0.00360541	0.960301	1.74793	0.00386829	0.98022
Os.50428.1.S1_at	LOC_Os04g11820.1	ABC transporter-like protein, putative, expressed	1.08764	0.000712307	0.985348	1.77145	0.000421178	0.995514	-1.14382	0.0452924
Os.23932.1.A1_at	LOC_Os04g40140.1	expressed protein	1.08359	0.00240297	0.968995	1.58546	0.00519485	0.975936
Os.22455.1.A1_at	LOC_Os05g43440.1	single-stranded DNA-binding protein, putative, expressed	1.07617	0.00295612	0.964816
Os.27389.3.S1_x_at			1.07429	0.00141498	0.9776						1.27803	0.0178348
Os.26796.2.S1_at	LOC_Os05g43790.3	non-imprinted in Prader-Willi/Angelman syndrome region protein 1, putative, expressed	1.05737	0.00213825	0.971132				1.28131	0.0297893
OsAffx.17396.1.S1_at	LOC_Os08g38310.1	expressed protein	-1.02851	0.000915532	0.982882
OsAffx.13093.1.S1_x_at	LOC_Os03g28190.1	dirigent-like protein pDIR17, putative, expressed	-1.06459	0.000648206	0.986181
Os.55479.1.S1_at	LOC_Os05g41490.1	circadian clock coupling factor ZGT, putative, expressed	-1.06472	0.00219574	0.970659
OsAffx.2089.1.S1_at	LOC_Os01g26100.1	hypothetical protein	-1.0695	0.00135851	0.978156
Os.28218.1.S1_x_at	LOC_Os12g19394.1	ribulose bisphosphate carboxylase small chain C, chloroplast precursor, putative, expressed	-1.10238	0.00213073	0.971194	-1.14775	0.0108561	0.960788
OsAffx.2315.1.S1_at	LOC_Os01g52540.1	B3 DNA binding domain containing protein, expressed	-1.10443	0.00355578	0.960634
Os.7890.1.S1_x_at	LOC_Os08g33820.1	chlorophyll a-b binding protein 4, chloroplast precursor, putative, expressed	-1.10887	0.000518322	0.987974
OsAffx.3609.1.S1_at	LOC_Os03g54930.1	VIP4, putative	-1.10939	3.77452e-05	0.997665
OsAffx.18568.1.S1_at	LOC_Os10g38440.1	hypothetical protein	-1.11344	0.00236656	0.969283
Os.12624.1.S1_s_at	LOC_Os07g37240.1	expressed protein	-1.11505	0.000838079	0.983794
OsAffx.26342.1.S1_at	LOC_Os04g35370.1	snRNP protein, putative, expressed	-1.1196	0.000833547	0.983848				-1.08552	0.0350561
Os.6590.1.S1_at	LOC_Os03g22370.1	ultraviolet-B-repressible protein, putative, expressed	-1.12335	0.000306945	0.991324	-1.14416	0.00175722	0.988315
OsAffx.11376.1.S1_at			-1.13003	0.00358675	0.960426
OsAffx.23728.1.S1_at	LOC_Os01g49660.1	seed maturation protein, putative	-1.13543	0.0032174	0.962954
Os.7890.1.S1_a_at	LOC_Os08g33820.1	chlorophyll a-b binding protein 4, chloroplast precursor, putative, expressed	-1.14286	0.000148515	0.994488	-1.14237	0.00270646	0.984409
OsAffx.8109.1.S1_at	LOC_Os10g29150.1	speckle-type POZ protein, putative, expressed	-1.15787	0.00106949	0.981154
Os.5534.1.S1_at			-1.15899	0.00339211	0.961744	-1.34586	0.00352436	0.981409
Os.46422.1.S1_at	LOC_Os07g25430.1	photosystem I reaction center subunit IV A, chloroplast precursor, putative, expressed	-1.16149	0.000443067	0.989093	-1.31959	2.36136e-05	0.999355
Os.10178.1.S1_a_at	LOC_Os07g24190.1	CESA3 - cellulose synthase, expressed	-1.16161	0.00319036	0.963144
Os.7890.2.S1_x_at	LOC_Os08g33820.1	chlorophyll a-b binding protein 4, chloroplast precursor, putative, expressed	-1.16391	0.000184739	0.993682	-1.19133	0.000256946	0.996782
Os.10275.1.S1_at	LOC_Os02g51080.1	geranylgeranyl hydrogenase, putative, expressed	-1.16467	0.00329711	0.962399
OsAffx.15137.1.A1_at	LOC_Os05g47650.1	DNA-binding protein RAV1, putative, expressed	-1.16571	0.00278767	0.966052
Os.10136.1.S1_at	LOC_Os05g48630.1	expressed protein	-1.16689	0.00107643	0.981079	-1.24121	0.000630268	0.99412
Os.27843.2.S1_at	LOC_Os01g46510.1	peptidase S8 and S53, subtilisin, kexin, sedolisin, putative, expressed	-1.17253	0.00173012	0.97465
Os.55091.1.S1_at	LOC_Os01g14010.1	zinc finger, C2H2 type family protein, expressed	-1.17886	0.00166404	0.97525
OsAffx.16125.1.S1_at	LOC_Os07g06570.1	receptor protein kinase CRINKLY4 precursor, putative, expressed	-1.18028	0.000160107	0.994223
OsAffx.12382.1.S1_at			-1.18727	0.000373667	0.990191	-1.35807	1.7183e-05	0.999479
Os.12675.1.S1_at	LOC_Os12g26940.1	CHASE domain containing protein, expressed	-1.18769	0.00141821	0.977569
Os.12837.1.S1_at	LOC_Os03g55720.1	plastoquinol-plastocyanin reductase, putative, expressed	-1.18977	0.00055783	0.987412	-1.49497	0.000132046	0.997943
Os.27333.2.S1_x_at			-1.19182	0.000684879	0.985701				-1.048	0.0488677
Os.53585.1.S1_at	LOC_Os04g33690.1	sec23/Sec24 trunk domain containing protein, expressed	-1.19656	0.00269052	0.966778
Os.28218.1.S1_at	LOC_Os12g19394.1	ribulose bisphosphate carboxylase small chain C, chloroplast precursor, putative, expressed	-1.19846	2.00803e-05	0.998429
Os.10125.1.S1_a_at	LOC_Os02g48560.1	omega-6 fatty acid desaturase, endoplasmic reticulum isozyme 2, putative, expressed	-1.19904	0.00348665	0.9611	-1.46557	0.000714128	0.993606
Os.12198.1.S1_at	LOC_Os06g20370.1	microtubule-associated protein MAP65-1a, putative, expressed	-1.1997	0.00131733	0.978566
OsAffx.25425.1.A1_at	LOC_Os03g38870.1	dof domain, zinc finger family protein, expressed	-1.20956	0.00160329	0.975809						-1.07185	0.024876
Os.30977.1.S1_at	LOC_Os03g58400.1	expressed protein	-1.21483	0.00192409	0.972941
OsAffx.23814.1.S1_at			-1.21568	0.00319765	0.963093
OsAffx.15413.1.S1_x_at			-1.21579	0.00040294	0.989719						-1.09543	0.0469177
Os.11347.1.S1_at	LOC_Os01g59120.1	cyclin IaZm, putative, expressed	-1.21666	7.29043e-05	0.996471				1.3552	0.0458069	1.11663	0.0480212
Os.8488.1.S1_s_at	LOC_Os10g37180.1	glycine cleavage system H protein, mitochondrial precursor, putative, expressed	-1.2185	0.00108309	0.981007	-2.23628	0.000378761	0.995823
Os.7868.1.S1_at	LOC_Os01g17170.1	magnesium-protoporphyrin IX monomethyl ester cyclase,chloroplast precursor, putative, expressed	-1.22156	0.00333702	0.962123	-1.48868	0.00121704	0.990861
Os.14366.1.S1_at	LOC_Os08g37840.1	PHI-1, putative, expressed	-1.22827	0.000962657	0.982342
Os.49274.1.S1_at	LOC_Os08g34550.1	RING-H2 finger protein ATL2C, putative, expressed	-1.22871	0.00220758	0.970563
Os.5850.1.S1_at	LOC_Os09g26420.1	ethylene response factor, putative, expressed	-1.22935	0.00166032	0.975284	-1.41921	0.000703475	0.993671
Os.28216.3.S1_x_at			-1.2298	4.70259e-05	0.997319	-2.02552	3.277e-06	0.99983
Os.6595.1.S1_a_at			-1.22987	9.38464e-05	0.995866	-1.41684	1.26278e-05	0.999577
Os.2759.1.S1_s_at	LOC_Os10g42299.1	mitochondrial carnitine/acylcarnitine carrier-like protein, putative, expressed	-1.23088	0.00220256	0.970604
Os.11129.1.S1_at	LOC_Os10g35840.1	glutamyl-tRNA reductase, chloroplast precursor, putative, expressed	-1.23159	0.00181087	0.97393	-1.74932	6.52892e-06	0.999729
OsAffx.16161.1.S1_at			-1.23774	0.000867839	0.98344				1.33676	0.048877
Os.7140.1.S1_at	LOC_Os11g16550.1	expressed protein	-1.24219	0.0022185	0.970473	-1.48778	0.000207353	0.997214
Os.38599.3.S1_a_at			-1.24324	0.00246323	0.968522	1.47136	0.00887531	0.965678
Os.12410.3.S1_x_at	LOC_Os01g74300.1	metallothionein-like protein type 2, putative, expressed	-1.24498	0.000356119	0.990481
Os.26813.3.S1_x_at	LOC_Os02g44599.1	expressed protein	-1.25141	0.00311869	0.96365
Os.51120.1.S1_at	LOC_Os02g56600.1	NAC domain-containing protein 76, putative, expressed	-1.25359	6.40443e-05	0.996746				1.24916	0.0427605
Os.25590.1.S1_at	LOC_Os01g71190.1	photosystem II reaction center W protein, putative, expressed	-1.25445	0.000435953	0.989202	-1.49673	0.000214781	0.997147
OsAffx.17601.1.S1_s_at	LOC_Os09g08190.1	flavonol 4-sulfotransferase, putative, expressed	-1.26266	0.00037449	0.990178
Os.11934.1.S1_at	LOC_Os08g44000.1	expressed protein	-1.26425	0.00226589	0.970089	-1.34079	0.0102803	0.962175
OsAffx.30548.1.S1_at	LOC_Os10g26670.1	expressed protein	-1.2646	0.000513021	0.988051	-2.48269	0.00838635	0.966941
Os.20397.1.S1_a_at	LOC_Os03g52460.1	glucose-1-phosphate adenylyltransferase large subunit 3, chloroplast precursor, putative, expressed	-1.26787	0.000718763	0.985266	-1.37254	0.00181472	0.988061
Os.28438.4.S1_x_at			-1.26809	0.000829065	0.983902
Os.46107.1.S1_s_at	LOC_Os02g32250.1	retrotransposon protein, putative, unclassified, expressed	-1.26859	9.24131e-08	0.999947
Os.11364.1.S1_at	LOC_Os12g33080.1	2-oxoglutarate/malate translocator, chloroplast precursor, putative, expressed	-1.26873	0.00338152	0.961817	-1.43666	0.00219128	0.986458
OsAffx.27339.1.S1_s_at	LOC_Os05g46440.1	hypothetical protein	-1.27627	0.00058652	0.987014
Os.8514.1.S1_at	LOC_Os02g52650.1	chlorophyll a-b binding protein 4, chloroplast precursor, putative, expressed	-1.27859	0.000260203	0.992174	-1.53811	0.0032617	0.982344
Os.32492.1.S1_at	LOC_Os03g14040.1	expressed protein	-1.27896	0.000355278	0.990495	-1.49786	0.00033746	0.996135
Os.8469.1.S1_at	LOC_Os09g34140.1	expressed protein	-1.28182	0.000732261	0.985095	-1.47687	0.000567374	0.994521
Os.18513.1.S1_at	LOC_Os05g32820.1	peptide-N4-asparagine amidase A, putative, expressed	-1.28299	0.00144905	0.97727
Os.28216.1.S1_a_at			-1.2842	2.29862e-06	0.999598	-2.71423	5.64529e-06	0.999754
Os.6173.2.S1_x_at	LOC_Os01g74650.1	cysteine synthase, mitochondrial precursor, putative, expressed	-1.28602	0.00119968	0.979768
Os.26815.1.S1_at	LOC_Os02g34810.1	OsAPx8 - Thylakoid-bound Ascorbate Peroxidase encoding gene, expressed	-1.28611	0.000214944	0.993055	-1.67763	3.3152e-05	0.999189
Os.7985.1.S1_at	LOC_Os03g18070.1	omega-3 fatty acid desaturase, chloroplast precursor, putative, expressed	-1.28678	0.00169693	0.97495	-1.35376	0.00126704	0.990611
Os.7931.1.S1_s_at	LOC_Os06g51290.1	phytoene synthase, chloroplast precursor, putative, expressed	-1.30115	0.00242411	0.968828	-1.85759	2.51645e-06	0.999857
OsAffx.23912.1.S1_at	LOC_Os01g64250.1	hemerythrin family protein, expressed	-1.30222	0.00122547	0.979501
Os.12410.1.S1_a_at	LOC_Os01g74300.1	metallothionein-like protein type 2, putative, expressed	-1.30439	1.51913e-06	0.99969
Os.15797.1.S1_at	LOC_Os05g06990.1	protein kinase, putative, expressed	-1.30643	0.000116148	0.995275
Os.51517.1.A1_s_at	LOC_Os02g51470.1	ATP synthase delta chain, chloroplast precursor, putative, expressed	-1.30867	0.000357008	0.990466	-1.8241	0.00170978	0.988527
Os.50998.1.S1_at	LOC_Os08g44320.1	low molecular weight protein-tyrosine-phosphatase slr0328, putative, expressed	-1.31325	0.00193947	0.972808	-1.4456	0.00476319	0.977284
Os.47876.1.A1_x_at	LOC_Os01g74650.1	cysteine synthase, mitochondrial precursor, putative, expressed	-1.31905	0.00251649	0.968108
Os.8455.1.S1_at	LOC_Os07g28610.1	thylakoid membrane phosphoprotein 14 kda, chloroplast precursor, putative, expressed	-1.32158	0.00141514	0.977599	-1.8515	3.34755e-05	0.999184
Os.49089.1.S1_at	LOC_Os08g37600.1	2-oxoglutarate/malate translocator, chloroplast precursor, putative, expressed	-1.3274	0.00358694	0.960425
Os.52938.1.S1_a_at	LOC_Os04g59610.1	expressed protein	-1.33399	0.00035744	0.990459	-1.63025	0.000184772	0.997422
OsAffx.3586.1.S1_s_at	LOC_Os03g52650.1	syntaxin-related protein KNOLLE, putative, expressed	-1.33617	0.0025635	0.967745
Os.15269.1.S1_at	LOC_Os03g04240.1	glutathione S-transferase, putative, expressed	-1.33914	0.00200172	0.972276	-1.17529	0.00472267	0.977413	1.19421	0.0250449	1.44126	0.0446705
OsAffx.5257.1.S1_at	LOC_Os07g08970.1	expressed protein	-1.34061	0.00304771	0.964156	-1.46573	0.0104226	0.96183
Os.15593.1.S1_at	LOC_Os03g15740.1	calcium ion binding protein, putative, expressed	-1.34594	0.00218968	0.970709	-1.81005	2.81552e-05	0.999274
Os.25153.1.S1_at			-1.34846	0.000374552	0.990177
Os.12410.3.S1_s_at	LOC_Os01g74300.1	metallothionein-like protein type 2, putative, expressed	-1.3488	7.91664e-05	0.996284	-1.36232	0.00148197	0.989573
Os.26675.1.S1_at	LOC_Os08g19140.1		-1.34923	0.00276257	0.966238	-1.37073	0.01057	0.961474
Os.16903.1.A1_at	LOC_Os05g06920.1	guanosine-3,5-bis 3-pyrophosphohydrolase, putative, expressed	-1.34941	0.000381645	0.990061
Os.26570.1.S1_s_at	LOC_Os01g64270.1	expressed protein	-1.35144	0.00268532	0.966818	-1.59571	0.000902297	0.992521
Os.8524.1.S1_at	LOC_Os05g51700.1	nucleoside diphosphate kinase 4, chloroplast precursor, putative, expressed	-1.35739	0.00299918	0.964505
Os.11440.1.S1_at	LOC_Os03g32170.1	progesterone 5-beta-reductase, putative, expressed	-1.35898	0.00160101	0.97583
Os.5229.1.S1_at	LOC_Os05g33280.1	beta-propeller domains of methanol dehydrogenase type, putative, expressed	-1.3592	0.000690444	0.985629	-1.70932	8.66512e-05	0.998451
Os.2901.1.S1_at	LOC_Os03g55030.1	glucosyl transferase, putative, expressed	-1.3598	0.00184887	0.973595
Os.5826.2.S1_a_at	LOC_Os03g03600.1	fasciclin-like arabinogalactan protein 8 precursor, putative, expressed	-1.36075	7.81952e-05	0.996312
Os.7823.1.S1_at	LOC_Os06g06770.1	expressed protein	-1.3623	0.00226208	0.97012
Os.22674.1.S1_at	LOC_Os06g09610.1	peroxiredoxin bcp, putative, expressed	-1.36616	0.000621932	0.986532
Os.8796.1.S2_s_at	LOC_Os01g04630.1	muconate cycloisomerase-like protein, putative, expressed	-1.36748	0.00232661	0.969601				1.96391	0.0430424
Os.28394.2.S1_s_at	LOC_Os05g38680.1	plant-specific domain TIGR01589 family protein, expressed	-1.36911	0.00235364	0.969386	-2.03605	6.03359e-05	0.998786
Os.34737.2.S1_x_at	LOC_Os07g46820.1	ribonucleoprotein, putative, expressed	-1.3711	0.000716012	0.985301
Os.47292.1.S1_at			-1.37182	0.000710027	0.985378	1.45055	0.00522572	0.975842
Os.7676.1.S1_at	LOC_Os02g49680.1	calcium sensing receptor, putative, expressed	-1.37419	0.000658699	0.986043	-1.92236	0.000336894	0.996139
Os.11750.1.A1_at	LOC_Os02g03230.1	nodule membrane protein, putative, expressed	-1.37479	0.000889812	0.983181	-2.0735	8.28767e-06	0.999681
Os.15071.2.S1_s_at	LOC_Os02g51470.1	ATP synthase delta chain, chloroplast precursor, putative, expressed	-1.37617	0.000181968	0.993741	-2.18004	0.000258424	0.996769
Os.33674.1.S1_at	LOC_Os04g54390.1	nuclease PA3, putative, expressed	-1.37656	0.00046468	0.988765	-1.06636	0.00627579	0.972719
Os.49151.1.S1_at	LOC_Os11g44800.1	expressed protein	-1.3775	0.00229539	0.969851
Os.46852.1.S1_at	LOC_Os10g41430.1	nuc-1 negative regulatory protein preg, putative, expressed	-1.37899	7.18423e-05	0.996503	-1.1337	3.19356e-11	1	-1.17146	0.00628265
Os.52532.1.S1_x_at			-1.38095	0.00120778	0.979684	-1.49	0.00160769	0.98899
Os.8622.1.S1_at	LOC_Os07g08460.1	OsIAA24 - Auxin-responsive Aux/IAA gene family member, expressed	-1.3822	0.00180573	0.973975
Os.12430.1.S1_at			-1.38317	0.00227447	0.97002
Os.49436.1.S1_x_at	LOC_Os04g45460.1	secretory protein-like, putative, expressed	-1.38516	0.00233206	0.969558	-1.55135	0.00455204	0.977959
Os.16733.1.S1_at	LOC_Os02g15750.1	expressed protein	-1.38568	1.88082e-05	0.998492	-2.57992	2.34742e-05	0.999357
Os.9230.1.S1_x_at	LOC_Os10g35370.1	protochlorophyllide reductase B, chloroplast precursor, putative, expressed	-1.3896	2.67595e-05	0.998119	-1.48279	0.00223903	0.986262
Os.12410.1.S1_x_at	LOC_Os01g74300.1	metallothionein-like protein type 2, putative, expressed	-1.3903	8.5314e-06	0.999083	-1.2325	0.0105914	0.961423
Os.27745.1.A1_at	LOC_Os06g12600.1	fructokinase-2, putative, expressed	-1.39176	0.00321233	0.96299	-1.74412	0.000102954	0.998261
Os.23416.1.S1_x_at	LOC_Os07g39270.2	geranylgeranyl pyrophosphate synthetase 1, chloroplast precursor, putative, expressed	-1.3922	0.00272658	0.966508				-2.19554	0.0333902
Os.8922.1.S1_at	LOC_Os04g05010.1	CBS domain containing protein, expressed	-1.3922	0.000709094	0.985389
Os.12560.1.S1_s_at	LOC_Os01g02060.1	too many mouths protein precursor, putative, expressed	-1.39445	0.00111192	0.980696
Os.9303.1.S1_at	LOC_Os02g46460.1	peptide transporter PTR2, putative, expressed	-1.39495	0.00288404	0.965341	2.52438	0.00083166	0.992919	6.96737	0.0338063
Os.52568.1.S1_s_at			-1.39736	0.00196843	0.97256
OsAffx.18738.1.S1_x_at	LOC_Os11g07922.1	retinol dehydrogenase 12, putative, expressed	-1.39863	0.00255105	0.967841
Os.21123.1.S1_at			-1.39995	0.00116462	0.980136
Os.48609.1.S1_s_at	LOC_Os05g15160.1	triose phosphate/phosphate translocator, chloroplast precursor, putative, expressed	-1.40048	0.00300235	0.964482	-1.39678	0.00874636	0.966009
OsAffx.3028.1.S1_at	LOC_Os02g50640.1	microtubule-associated protein TORTIFOLIA1, putative, expressed	-1.40143	0.000464925	0.988761
Os.28875.1.A2_x_at	LOC_Os03g31026.1	retrotransposon protein, putative, unclassified, expressed	-1.40529	0.00283885	0.965673
Os.19086.1.S1_a_at	LOC_Os01g68860.1	zinc finger CCCH type domain-containing protein ZFN-like 2, putative, expressed	-1.40671	0.00253295	0.96798	-1.56122	0.00342394	0.981764
Os.52298.1.S1_at	LOC_Os06g02960.1	expressed protein	-1.40828	0.00228623	0.969925
Os.3850.1.S1_a_at	LOC_Os01g11650.1	esterase precursor, putative, expressed	-1.41145	0.00150087	0.976772
Os.12384.1.S1_at			-1.41587	3.1832e-05	0.997902	-1.43673	0.00225264	0.986206
Os.8264.1.S1_at	LOC_Os05g51070.1	ATP binding protein, putative, expressed	-1.41594	0.00237373	0.969226	-1.83723	0.000483817	0.995077
Os.17582.1.S1_at	LOC_Os03g13860.1	RAB, member of RAS oncogene family-like 3, putative, expressed	-1.42142	0.00295164	0.964848
Os.26587.1.A1_at	LOC_Os04g11400.1	expressed protein	-1.42159	0.000310259	0.991265	-2.25634	1.79483e-06	0.999886
OsAffx.7772.1.S1_at	LOC_Os12g32910.1	hypothetical protein	-1.42188	0.0029086	0.965161	-1.55531	0.00431567	0.978727
Os.23416.1.S1_at	LOC_Os07g39270.2	geranylgeranyl pyrophosphate synthetase 1, chloroplast precursor, putative, expressed	-1.4227	0.00165178	0.975362	-1.53324	0.00865837	0.966236	-2.49619	0.0351385
Os.10521.1.S1_at	LOC_Os02g17940.1	leucoanthocyanidin dioxygenase, putative, expressed	-1.42632	0.00359531	0.960369
Os.50253.1.S1_at	LOC_Os08g13630.1	expressed protein	-1.42721	0.00191718	0.973001
Os.50267.1.S1_at	LOC_Os08g34640.1	receptor-like protein kinase precursor, putative, expressed	-1.42767	0.00144662	0.977293						1.10149	0.0278185
Os.53702.1.S1_x_at	LOC_Os01g40310.1	expressed protein	-1.42838	0.00242515	0.96882	-1.72549	0.000109685	0.998185
Os.10829.2.S1_x_at	LOC_Os01g04260.1	delta-7-sterol-C5, putative, expressed	-1.4299	0.00215088	0.971028	-1.6501	0.000312169	0.996332
Os.52902.1.S1_at	LOC_Os07g40000.1	seed specific protein Bn15D17A, putative, expressed	-1.4303	0.000494371	0.988323				-1.72947	0.0201908	1.30954	0.0190657
Os.23067.1.S1_at	LOC_Os04g55600.1	expressed protein	-1.43116	0.00113328	0.980467
Os.15219.1.S1_at	LOC_Os06g11320.1	peptidyl-prolyl cis-trans isomerase CYP40, putative, expressed	-1.4312	0.00203925	0.971959	1.66395	0.00153087	0.989345
Os.4619.1.S1_at			-1.43184	0.00163026	0.97556
OsAffx.14803.1.S1_x_at	LOC_Os05g24420.1	retrotransposon, putative, centromere-specific	-1.43192	0.00105488	0.981314
Os.18649.1.A1_s_at	LOC_Os03g31690.1	N-acetyltransferase/ amino-acid N-acetyltransferase, putative, expressed	-1.43306	0.00115034	0.980286	-1.91979	9.00342e-06	0.999663
Os.15065.1.S1_at	LOC_Os06g45370.1	fructose-1,6-bisphosphatase, chloroplast precursor, putative, expressed	-1.43482	0.00250437	0.968202				-1.61618	0.0358771
Os.1637.1.S1_at	LOC_Os01g02020.1	acetyl-CoA acetyltransferase, cytosolic 2, putative, expressed	-1.43497	0.000807874	0.984159				2.39487	0.0426669	1.28514	0.036535
OsAffx.5561.1.S1_s_at	LOC_Os07g37420.1	versicolorin reductase, putative, expressed	-1.43505	0.00108506	0.980985	-1.39085	0.00751986	0.969245
OsAffx.6146.1.S1_at	LOC_Os09g01860.1	hypothetical protein	-1.43668	0.00210893	0.971375	-1.33904	0.00878979	0.965897
Os.44872.1.S1_at	LOC_Os06g01660.1	integral membrane protein, putative, expressed	-1.43783	0.000142312	0.994634	-1.26549	0.00109152	0.991503
Os.5398.2.S1_x_at	LOC_Os02g04250.1	glycosyltransferase, putative, expressed	-1.43792	0.000893656	0.983137	1.49187	0.00512391	0.976155
Os.14368.1.S1_at	LOC_Os08g29370.1	peptidyl-prolyl cis-trans isomerase, chloroplast precursor, putative, expressed	-1.43803	0.000653215	0.986115	-2.62988	2.01298e-05	0.999421
Os.6210.1.S1_at	LOC_Os03g56270.1	receptor protein kinase CLAVATA1 precursor, putative, expressed	-1.44062	0.00148818	0.976894	-1.88089	7.85975e-06	0.999693
Os.49788.2.S1_x_at	LOC_Os03g55110.1	26S proteasome non-ATPase regulatory subunit 10, putative, expressed	-1.44064	0.00277938	0.966113
Os.14365.1.S1_at	LOC_Os03g44420.1	cell division protein ftsZ, putative, expressed	-1.44268	0.000228734	0.992779
Os.2293.1.S1_at	LOC_Os03g44710.1	axial regulator YABBY2, putative, expressed	-1.44319	0.0021666	0.970898
Os.49701.1.S1_at	LOC_Os04g33990.1	VAMP protein SEC22, putative, expressed	-1.44415	0.000732828	0.985088	-1.14369	0.0066622	0.971617			1.12124	0.0215651
Os.14529.1.S1_x_at	LOC_Os02g58790.1	expressed protein	-1.44825	0.00128096	0.978933	-1.61253	0.00599633	0.973532
Os.14107.1.S1_at	LOC_Os06g47330.1	EH-domain-containing protein 1, putative, expressed	-1.44901	0.00173378	0.974617	-1.39651	0.00830902	0.967144
Os.16133.1.S1_at	LOC_Os01g11960.1	histone-lysine N-methyltransferase ATX5, putative, expressed	-1.45027	0.00254563	0.967882
Os.8439.1.S1_at	LOC_Os03g48626.2	expressed protein	-1.45133	0.000332911	0.990873
Os.53319.1.S1_at	LOC_Os12g43660.1	receptor-like protein kinase 5 precursor, putative, expressed	-1.45219	0.000735605	0.985053
Os.38760.1.S1_at	LOC_Os05g28090.2	expressed protein	-1.4534	0.00344125	0.961409	-1.67763	0.000691057	0.993746
OsAffx.29212.1.S1_at	LOC_Os08g15090.1	diacylglycerol kinase accessory domain family protein, expressed	-1.45443	0.00325058	0.962723
OsAffx.14519.1.S1_s_at	LOC_Os05g03070.1	organic anion transporter, putative, expressed	-1.45497	0.00154513	0.976353
Os.12767.1.S1_a_at	LOC_Os07g34570.1	thiazole biosynthetic enzyme 1-1, chloroplast precursor, putative, expressed	-1.45524	0.00173169	0.974636
Os.53001.1.S1_at	LOC_Os08g19140.1	ATP binding protein, putative, expressed	-1.45921	0.00184719	0.97361	-1.66507	0.00066312	0.993916
Os.14567.1.S1_at	LOC_Os02g39570.1	acetolactate synthase/ amino acid binding protein, putative, expressed	-1.45967	0.000950172	0.982484	-2.95681	6.70384e-05	0.998697
Os.44471.1.S1_a_at	LOC_Os07g37830.1	peptidyl-prolyl cis-trans isomerase CYP37, chloroplast precursor, putative, expressed	-1.46138	0.00255893	0.96778	-1.62765	0.00247974	0.985293
Os.35837.1.A1_at			-1.46266	0.00355357	0.960649
Os.51187.1.S1_at	LOC_Os10g30080.1	xylosyltransferase 2, putative, expressed	-1.468	0.00210251	0.971429
Os.22341.1.S1_at	LOC_Os01g25540.1	RALF precursor, putative, expressed	-1.47435	0.00173244	0.974629
Os.10829.1.S1_at	LOC_Os01g04260.1	delta-7-sterol-C5, putative, expressed	-1.47514	0.000984827	0.982091	-1.47323	0.00825373	0.967288
Os.14912.1.S1_at	LOC_Os12g21700.1	zinc finger CCCH type domain-containing protein ZFN-like, putative, expressed	-1.47854	0.00122328	0.979524	-1.69765	0.000341022	0.996107
OsAffx.3309.1.S1_s_at	LOC_Os03g24590.1	mTERF-like protein, putative, expressed	-1.47889	0.000113214	0.99535	-1.65549	0.00014094	0.997851
Os.4601.1.S1_a_at	LOC_Os03g19590.1	phytochrome B, putative, expressed	-1.47949	0.000624679	0.986495
Os.34249.1.S1_at	LOC_Os01g54990.1	auxin response factor 4, putative, expressed	-1.48043	0.00267788	0.966874
Os.2131.1.S1_s_at			-1.48092	0.00125858	0.979161
Os.8521.1.S1_at	LOC_Os07g11110.1	mRNA binding protein precursor, putative, expressed	-1.48155	0.000101356	0.995661	-1.72852	0.00260271	0.984811
OsAffx.25816.1.S1_at	LOC_Os03g25500.1	cytochrome P450 72A1, putative, expressed	-1.48156	0.00350926	0.960947
Os.35410.1.S1_at	LOC_Os03g63110.1	B-cell receptor-associated protein 31-like containing protein, expressed	-1.48324	0.00171602	0.974777
Os.17351.1.A1_at	LOC_Os03g22780.1	PCB2, putative, expressed	-1.4833	0.00303696	0.964233	-1.52223	0.00234964	0.985813
OsAffx.5110.1.S1_at	LOC_Os06g45020.1	LRR receptor-like protein kinase, putative, expressed	-1.48478	0.00310366	0.963757	-2.33979	0.000593506	0.994353
Os.39799.1.A1_x_at			-1.48662	0.00106481	0.981205	-1.66932	0.00074371	0.99343
Os.20465.1.S1_at	LOC_Os03g21560.1	photosystem II 11 kD protein, putative, expressed	-1.48991	2.52012e-05	0.998188	-1.64115	0.00165411	0.988778
Os.8125.1.S1_x_at	LOC_Os03g11590.1	expressed protein	-1.49272	0.000568429	0.987264	1.85766	4.27936e-05	0.999037
Os.5218.1.S1_at	LOC_Os12g36194.1	nucleoside diphosphate kinase 2, chloroplast precursor, putative, expressed	-1.49459	0.000809305	0.984141
Os.12058.1.S1_at	LOC_Os02g49870.1	expressed protein	-1.49647	2.25196e-06	0.999603	-1.56539	9.73885e-05	0.998324
Os.8936.1.S1_at	LOC_Os08g07390.1	mla1, putative, expressed	-1.49665	0.00356816	0.960551	1.50883	0.00263113	0.9847
Os.18297.1.S1_at	LOC_Os08g16810.1	expressed protein	-1.50018	0.000656839	0.986067
Os.46658.1.S1_at	LOC_Os10g34790.1	1,8-cineole synthase, chloroplast precursor, putative, expressed	-1.50169	0.00214236	0.971098	-9.306	9.76548e-07	0.999925
Os.4251.1.S1_at	LOC_Os02g09940.1	peroxiredoxin-5, mitochondrial precursor, putative, expressed	-1.50265	0.000496072	0.988298	-1.69201	0.00209779	0.986847
OsAffx.25558.1.S1_x_at	LOC_Os03g45340.1	small heat shock-like protein, putative, expressed	-1.5029	0.00101468	0.981758	-1.69893	0.00647791	0.97214
Os.17650.1.S2_at	LOC_Os03g01710.1	expressed protein	-1.50353	0.00305201	0.964125
Os.24793.1.A1_at	LOC_Os04g51330.1	maltose excess protein 1-like, chloroplast precursor, putative, expressed	-1.50467	0.0019648	0.972591
OsAffx.11345.1.S1_at	LOC_Os01g36130.1	protamine P1 family protein	-1.50696	0.000884816	0.98324				-1.21574	0.0223741
Os.41891.1.S1_at			-1.5112	0.00306715	0.964017
Os.52266.1.S1_at	LOC_Os07g14910.1	expressed protein	-1.51326	0.00124848	0.979264	-1.54135	0.00265063	0.984625
Os.10522.2.S1_x_at	LOC_Os05g22614.1	expressed protein	-1.51341	0.000159544	0.994236	-2.29692	1.55073e-05	0.999514
Os.27961.1.S1_at	LOC_Os02g21890.1	expressed protein	-1.51531	6.45651e-05	0.99673
Os.16593.1.S1_at	LOC_Os11g11320.1	retrotransposon protein, putative, unclassified, expressed	-1.51657	0.000502054	0.988211	-1.75207	9.74214e-05	0.998324
Os.12127.1.S1_at			-1.51757	0.00142205	0.977531	-1.5592	0.00535401	0.975449
Os.51105.1.S1_s_at	LOC_Os02g01210.1	amino acid transporter, putative, expressed	-1.52282	0.00135106	0.978229	-1.40659	0.00293194	0.983555
Os.54277.2.S1_s_at	LOC_Os01g49010.1	origin recognition complex subunit 4, putative, expressed	-1.5237	0.00211374	0.971335
Os.50391.1.S1_at	LOC_Os03g13030.1	1-O-acylceramide synthase precursor, putative, expressed	-1.52432	0.000903528	0.983021	-1.76134	0.000146903	0.99779
Os.37376.1.S1_at	LOC_Os01g70820.1	expressed protein	-1.52472	0.00141516	0.977599	-2.20859	0.000118839	0.998084
Os.7043.1.S1_at	LOC_Os12g35670.1	RALF precursor, putative, expressed	-1.52524	0.00270014	0.966706	1.5871	0.00741097	0.96954
Os.54050.1.S1_at	LOC_Os09g29404.1	glycogen operon protein glgX, putative, expressed	-1.52676	0.000780407	0.984495
Os.16221.1.S1_at	LOC_Os10g37710.1	catalytic/ hydrolase, putative, expressed	-1.52748	0.00113836	0.980413
Os.11883.1.S1_at	LOC_Os05g41480.2	plastidic phosphate translocator-like protein1, putative, expressed	-1.53098	0.000304093	0.991374	2.35952	6.12157e-07	0.999945
Os.9330.2.S1_a_at	LOC_Os02g41630.1	phenylalanine ammonia-lyase, putative, expressed	-1.53203	0.000920015	0.98283	1.99976	3.43646e-06	0.999824
Os.45885.1.S1_s_at	LOC_Os01g43090.1	auxin-induced protein PCNT115, putative, expressed	-1.5341	0.00182739	0.973784
Os.7295.1.S1_at	LOC_Os02g07410.1	glycine cleavage system H protein, mitochondrial precursor, putative, expressed	-1.53418	0.000750348	0.984868	-1.3607	0.0105034	0.961635
Os.4604.1.S1_at	LOC_Os03g15460.1	expressed protein	-1.53426	0.000851954	0.983628	-2.31732	0.000527569	0.994782
Os.7103.1.S1_at	LOC_Os01g59740.1	expressed protein	-1.53541	0.00351248	0.960926	1.54174	0.000530969	0.994759			1.16398	0.0180803
Os.9316.1.S1_at	LOC_Os06g47220.1	expressed protein	-1.53616	0.00161975	0.975657	-1.3946	0.00892578	0.965549
Os.19608.1.S1_at	LOC_Os09g38130.1	auxin Efflux Carrier family protein, expressed	-1.53678	0.00276854	0.966194
Os.12416.1.S1_at	LOC_Os11g32650.1	chalcone synthase, putative, expressed	-1.53818	0.000123707	0.995084
OsAffx.12389.1.S1_at	LOC_Os02g37690.1	anthocyanidin 3-O-glucosyltransferase, putative, expressed	-1.53847	0.000184393	0.993689
Os.28036.1.S1_at	LOC_Os03g45340.1		-1.54104	0.00110603	0.980759	-2.52114	0.000120066	0.998071
Os.27076.1.S1_at	LOC_Os06g05160.1	sulfate transporter 3.4, putative, expressed	-1.54152	0.00115944	0.98019
Os.4156.1.S1_at	LOC_Os06g29180.1	formate dehydrogenase 1, mitochondrial precursor, putative, expressed	-1.5426	0.000529691	0.987811
Os.9398.1.S1_a_at	LOC_Os07g23520.1	expressed protein	-1.54401	0.00081219	0.984106	-1.41988	0.00110902	0.991412
Os.22683.1.S1_at	LOC_Os06g49160.1	thylakoid lumenal 16.5 kDa protein, chloroplast precursor, putative, expressed	-1.54515	6.93007e-05	0.996581	-2.1683	0.000159455	0.997665
Os.24106.2.A1_at	LOC_Os03g49480.1	elongation of fatty acids protein 2, putative, expressed	-1.54543	0.00179159	0.9741
Os.16692.1.S1_x_at			-1.54631	0.000151926	0.99441	-2.20809	0.000144824	0.997812
Os.34805.1.S1_at	LOC_Os03g37260.1	ATP binding protein, putative, expressed	-1.54887	0.00285727	0.965537
Os.26437.1.A1_s_at	LOC_Os12g40920.1	light-inducible protein CPRF-2, putative, expressed	-1.54949	0.00323446	0.962835	-1.52872	0.00264537	0.984645
Os.2448.1.S2_at	LOC_Os02g44980.1	amino acid transport protein, putative, expressed	-1.55001	0.000143322	0.99461	-1.45623	0.00417476	0.979191
Os.27226.1.S1_at	LOC_Os03g27190.1	caspase, putative, expressed	-1.55009	0.00348142	0.961136
Os.28649.1.S1_at	LOC_Os01g37460.1	zinc finger protein, putative, expressed	-1.55009	0.00175962	0.974385	-3.77643	0.000117002	0.998104
Os.27926.1.A1_s_at	LOC_Os07g48460.1	expressed protein	-1.55024	0.00117053	0.980073	2.82116	1.3174e-06	0.999908	2.60216	0.0428998	1.91767	0.000854477
Os.56997.1.S1_at	LOC_Os08g37940.1	HAD-superfamily hydrolase subfamily IA, variant 3, putative, expressed	-1.55043	0.000425162	0.98937	-2.82202	0.00590575	0.973798
Os.9080.1.S1_at			-1.55051	0.00322089	0.96293	1.96886	0.000666612	0.993895			1.21424	0.00835349
Os.53775.1.S1_at	LOC_Os02g01890.1	cytochrome P450 89A2, putative, expressed	-1.55243	0.00272348	0.966531
OsAffx.15339.1.S1_at	LOC_Os06g09820.1	protein of unknown function containing protein, expressed	-1.55407	0.00288732	0.965317						1.09869	0.0136819
OsAffx.23220.1.S1_x_at			-1.55627	0.000423946	0.989389	-1.76548	0.000644806	0.99403
Os.6354.1.S1_s_at			-1.55666	0.00253752	0.967945	2.40598	1.03284e-06	0.999922
Os.33308.1.S1_at	LOC_Os04g53490.1	OsCHL - Oryza sativa Chloroplastic lipocalin, expressed	-1.55802	0.000270713	0.991978	-1.48508	0.00830504	0.967154
Os.52533.1.S1_at	LOC_Os05g13860.1	expressed protein	-1.56291	0.000225305	0.992847				-1.7664	0.0494612
Os.9515.1.S1_x_at	LOC_Os07g08750.1	WNK1, putative, expressed	-1.56399	0.00359886	0.960345	-1.61298	0.000278058	0.996606
Os.26876.1.S1_at	LOC_Os01g57410.1	rf1 protein, mitochondrial precursor, putative, expressed	-1.56436	0.00158383	0.97599
Os.5367.1.S1_at	LOC_Os01g40094.1	protein phosphatase 2C ABI2, putative, expressed	-1.56562	0.000871441	0.983397						1.5417	0.0320394
Os.43375.1.S1_at			-1.56803	0.00181381	0.973904	-1.4722	0.00409336	0.979462
OsAffx.13717.1.S1_s_at	LOC_Os04g07890.1	expressed protein	-1.56847	0.00121209	0.979639	-2.4775	0.000117111	0.998103
OsAffx.25846.1.S1_s_at	LOC_Os04g02970.1	subtilisin-like protease precursor, putative, expressed	-1.56889	0.00293809	0.964947	-3.32824	1.69454e-05	0.999484
Os.14946.1.S1_at	LOC_Os03g04920.1	multidrug resistance-associated protein 5, putative, expressed	-1.56938	0.000177709	0.993833
Os.14641.1.S1_at	LOC_Os03g54100.1	calcium-activated outward-rectifying potassium channel 1, putative, expressed	-1.56945	0.00232832	0.969587
OsAffx.30964.1.S1_at	LOC_Os11g13870.1	plant-specific domain TIGR01627 family protein, expressed	-1.57238	0.00327371	0.962561
Os.8521.1.S1_a_at	LOC_Os07g11110.1	mRNA binding protein precursor, putative, expressed	-1.57279	0.000307459	0.991315	-1.96135	0.000422264	0.995507
Os.21088.1.S1_at	LOC_Os07g07480.1	endonuclease/ nucleic acid binding protein, putative, expressed	-1.57392	0.00228498	0.969935
Os.52568.1.S1_at	LOC_Os12g02800.1	expressed protein	-1.57426	0.000192749	0.993512
Os.5387.1.S1_x_at			-1.57611	0.000565257	0.987308
Os.5404.3.S1_a_at	LOC_Os01g61880.1	respiratory burst oxidase, putative, expressed	-1.57622	0.00191492	0.97302	-1.62544	0.00194099	0.987512
Os.53061.1.S1_at	LOC_Os01g14110.1	expressed protein	-1.57641	0.00240249	0.968999
Os.14256.1.S1_a_at	LOC_Os09g36930.1	aquaporin PIP2.7, putative, expressed	-1.5769	3.39094e-05	0.997817
OsAffx.16386.1.S1_at	LOC_Os07g23810.1	expressed protein	-1.57778	0.000700317	0.985502
Os.28036.1.S1_x_at			-1.57999	0.000353371	0.990527	-2.55332	2.32718e-05	0.999361
Os.35778.1.S1_at	LOC_Os01g56380.1	tyrosine/DOPA decarboxylase 2, putative, expressed	-1.58005	0.00106921	0.981157	-1.55001	0.00177563	0.988234
Os.49770.1.S1_s_at	LOC_Os03g29970.1	nuclear transcription factor Y subunit B-3, putative, expressed	-1.58154	0.000885051	0.983237	-3.05395	8.59263e-06	0.999673
Os.5650.1.S1_at	LOC_Os05g43830.1	proline iminopeptidase, putative, expressed	-1.58209	0.00127133	0.979031
Os.41805.1.S1_at	LOC_Os01g52780.1	TB2/DP1, HVA22 family protein, expressed	-1.5856	0.00135616	0.978179	-2.6989	7.67502e-06	0.999697			1.71112	0.0493305
Os.9173.1.S1_at	LOC_Os08g41100.1	endochitinase 1 precursor, putative, expressed	-1.58583	0.000365541	0.990325	2.05032	0.000555198	0.9946
OsAffx.23594.1.S1_at	LOC_Os01g40094.1	protein phosphatase 2C ABI2, putative, expressed	-1.58771	0.00236997	0.969256
Os.9515.1.S1_at	LOC_Os07g08750.1	WNK1, putative, expressed	-1.58964	0.0018117	0.973922
Os.18235.1.S1_at	LOC_Os04g37550.1	aspartic proteinase nepenthesin-2 precursor, putative, expressed	-1.59338	0.00296562	0.964747
Os.27165.1.A1_at	LOC_Os09g32870.1	F-box domain containing protein, expressed	-1.59365	0.00115294	0.980259
Os.4987.1.S1_at	LOC_Os04g14680.1	OsAPx3 - Peroxisomal Ascorbate Peroxidase encoding gene, expressed	-1.5949	0.00323674	0.962819	-2.70477	4.6311e-05	0.998984
Os.14276.1.S1_at	LOC_Os06g49780.1	expressed protein	-1.59563	0.00130904	0.978649
OsAffx.14766.1.S1_at	LOC_Os05g20020.1	polygalacturonase precursor, putative, expressed	-1.59586	8.14678e-05	0.996216
Os.12804.1.S1_at	LOC_Os10g37190.1	protein kinase domain containing protein, expressed	-1.59964	0.00343638	0.961442
Os.8145.2.S1_at	LOC_Os03g18140.1	expressed protein	-1.60234	0.000355694	0.990488	-1.50746	0.0108272	0.960857
Os.12288.1.S1_at	LOC_Os08g13920.1	xyloglucan endotransglycosylase/hydrolase protein 8 precursor, putative, expressed	-1.60306	0.00109512	0.980876	-1.49541	0.00309908	0.982936
Os.8020.1.S1_at	LOC_Os06g44620.1	4-coumarate--CoA ligase 1, putative, expressed	-1.60366	0.00045988	0.988837
Os.3356.1.S1_at	LOC_Os10g25090.1	leucine-rich repeat transmembrane protein kinase 1, putative, expressed	-1.60462	0.000454168	0.988924
Os.5195.1.S1_at	LOC_Os01g66240.1	catalytic/ hydrolase, putative, expressed	-1.60513	0.000300975	0.991429	-2.89284	0.00110797	0.991418
OsAffx.14358.1.S1_at	LOC_Os04g50780.1	conserved hypothetical protein	-1.60564	0.000184577	0.993685
Os.6102.1.S1_s_at	LOC_Os06g40500.1	expressed protein	-1.60873	0.00206654	0.971729	-1.75532	0.00264145	0.98466	-2.29683	0.0498857
Os.10522.2.S1_at	LOC_Os05g22614.1	expressed protein	-1.61068	5.14029e-05	0.997166	-2.36266	2.36887e-05	0.999353
Os.5377.2.S1_x_at	LOC_Os02g46980.1	pentatricopeptide repeat-containing protein, putative, expressed	-1.61575	0.000744916	0.984936	-2.0681	0.000463699	0.995215
OsAffx.26840.1.S1_s_at	LOC_Os05g11650.1	expressed protein	-1.61588	0.00285537	0.965551
OsAffx.13735.1.S1_at	LOC_Os04g09720.1	serine carboxypeptidase 1 precursor, putative, expressed	-1.61596	0.00353241	0.960791
Os.8032.1.S2_at			-1.61634	0.000700115	0.985505
Os.25308.1.A1_at	LOC_Os01g63050.1	expressed protein	-1.62029	4.57677e-05	0.997365
Os.17232.1.S2_at			-1.62325	4.66591e-06	0.999372	-2.72256	1.40558e-06	0.999904
Os.30998.1.S1_at	LOC_Os01g62060.1	plant-specific domain TIGR01589 family protein, expressed	-1.62421	0.000114326	0.995321
Os.48388.1.S1_at	LOC_Os12g34500.1	expressed protein	-1.62454	0.00022194	0.992914	-1.66068	0.000762454	0.993319
Os.18490.3.S1_at	LOC_Os03g47610.1	thiamine biosynthesis protein thiC, putative, expressed	-1.62561	8.48013e-05	0.99612
OsAffx.23225.1.S1_at			-1.62601	0.00219804	0.970641	-1.54236	0.00508959	0.976261
Os.47358.1.A1_at	LOC_Os08g39430.1	thylakoid lumenal 19 kDa protein, chloroplast precursor, putative, expressed	-1.62714	7.16704e-05	0.996508	-1.82976	5.70035e-05	0.998832
Os.12406.1.S1_at	LOC_Os01g70190.1	secondary cell wall-related glycosyltransferase family 47, putative, expressed	-1.63193	0.00167877	0.975115
Os.13917.1.S1_at	LOC_Os05g49170.1	cold acclimation WCOR413-like protein gamma form, putative, expressed	-1.63322	2.73342e-05	0.998093
Os.36802.1.S1_at	LOC_Os01g17470.1	blue copper protein precursor, putative, expressed	-1.63516	0.00354692	0.960693
Os.21448.1.S1_s_at	LOC_Os01g04640.1	seed maturation protein, putative, expressed	-1.63963	0.00159803	0.975858	-3.40087	1.38031e-05	0.999551
Os.20437.1.S1_at	LOC_Os01g40550.1	hsp20/alpha crystallin family protein, expressed	-1.64187	0.00360593	0.960298
Os.8521.2.S1_x_at	LOC_Os07g11110.1	mRNA binding protein precursor, putative, expressed	-1.64236	0.000251612	0.992336	-2.08938	0.00136839	0.990115
Os.23883.1.S1_a_at	LOC_Os09g27070.1	expressed protein	-1.64254	0.000185403	0.993668	-1.48634	0.00892984	0.965539
Os.9700.1.S1_at			-1.64262	7.39396e-05	0.996439						1.23208	0.0492583
Os.17232.1.S1_at	LOC_Os04g51300.1	L-ascorbate peroxidase, chloroplast precursor, putative, expressed	-1.6442	9.50507e-05	0.995832	-2.98642	0.000117544	0.998098
OsAffx.5056.1.S1_x_at	LOC_Os06g38970.1	ATP binding protein, putative, expressed	-1.64446	0.0027048	0.966671
Os.19815.1.S1_at	LOC_Os03g43440.1	CBL-interacting serine/threonine-protein kinase 15, putative, expressed	-1.645	0.00230438	0.969779
Os.46690.1.S1_x_at	LOC_Os10g25090.1	leucine-rich repeat transmembrane protein kinase 1, putative, expressed	-1.6454	0.00312941	0.963574
Os.18428.1.S1_at	LOC_Os07g06880.1	gibberellin receptor GID1L2, putative, expressed	-1.64697	0.00223467	0.970342
Os.5373.1.S1_at	LOC_Os02g46930.1	jmjC domain containing protein, expressed	-1.64869	0.00357	0.960538	-2.35771	0.00523784	0.975804
Os.29959.1.S1_at	LOC_Os07g01810.1	calcium-activated outward-rectifying potassium channel 1, putative, expressed	-1.6489	0.000587973	0.986994
Os.49207.1.S1_at	LOC_Os02g49310.1	protein kinase G11A, putative, expressed	-1.6491	0.00226424	0.970102	-1.63556	0.00476549	0.977277
Os.14921.1.S1_at	LOC_Os03g56930.1	protein app1, putative, expressed	-1.64951	3.9368e-06	0.999436	-15.3164	1.10593e-05	0.999613
Os.6846.1.S1_at	LOC_Os10g37850.2	armadillo-repeat containing protein, putative, expressed	-1.64983	0.000187285	0.993628
Os.48609.1.S1_at	LOC_Os05g15160.1	triose phosphate/phosphate translocator, chloroplast precursor, putative, expressed	-1.64987	0.00116748	0.980105
Os.26360.1.S1_at	LOC_Os03g43684.1	expressed protein	-1.65184	0.000864771	0.983476
Os.41641.1.S1_x_at	LOC_Os01g50010.1	clathrin assembly protein, putative, expressed	-1.65193	0.00108629	0.980972
Os.49559.1.S1_at	LOC_Os08g39490.1	expressed protein	-1.65354	0.00173418	0.974614
Os.38394.1.S1_at	LOC_Os10g36880.1	ATP binding protein, putative, expressed	-1.65359	0.000962759	0.982341	-1.21392	0.00440167	0.978446
Os.51210.1.S1_at	LOC_Os03g47070.1	RXW8, putative, expressed	-1.65585	0.000317923	0.991131	-1.43782	0.0103653	0.961969
Os.6092.1.S1_at	LOC_Os02g44230.1	expressed protein	-1.65727	0.000218769	0.992978	-2.43049	0.00501853	0.976482
Os.7505.2.S1_at	LOC_Os05g33840.1	1-deoxy-D-xylulose-5-phosphate synthase, chloroplast precursor, putative, expressed	-1.65844	0.000244117	0.99248	-2.39551	2.07142e-05	0.999409
Os.20775.1.S1_at	LOC_Os09g32510.1	BHLH transcription factor, putative, expressed	-1.66188	0.000456761	0.988884	-1.66127	0.0074548	0.969421
OsAffx.2487.1.S1_at			-1.66304	0.00157129	0.976107
OsAffx.13633.1.S1_s_at	LOC_Os04g03060.1	cucumisin precursor, putative, expressed	-1.66894	0.00221215	0.970525	-1.71766	0.00394296	0.979967
Os.9108.1.S1_a_at	LOC_Os10g30156.1	soluble starch synthase 2-1, chloroplast precursor, putative, expressed	-1.67544	0.000408985	0.989624	-1.59144	0.00107152	0.991608
Os.4905.1.S1_a_at	LOC_Os01g09010.1	3-N-debenzoyl-2-deoxytaxol N-benzoyltransferase, putative, expressed	-1.6774	0.00200378	0.972259	2.48954	1.07173e-05	0.999621			1.54156	0.00921975
Os.25202.1.S1_at	LOC_Os05g32710.1	isoamylase-type starch debranching enzyme ISO2, putative, expressed	-1.68096	0.00120102	0.979754
OsAffx.18025.1.S1_at	LOC_Os09g37260.1	hypothetical protein	-1.68323	0.00200907	0.972214	-2.23746	0.000973106	0.992133			1.42508	0.0420669
Os.49571.1.S1_at	LOC_Os03g15530.1	expressed protein	-1.68488	0.000254215	0.992287
Os.9519.1.S1_at	LOC_Os11g05860.1	VAMP protein SEC22, putative, expressed	-1.68588	0.000120953	0.995153
Os.33605.2.S1_x_at	LOC_Os01g50750.1	protein binding protein, putative, expressed	-1.68624	0.00244156	0.968691				1.33661	0.0242575
Os.10272.1.S1_at	LOC_Os08g20570.1	chloride channel-like protein CLC-g, putative, expressed	-1.68786	0.00253835	0.967939
Os.12994.1.S1_at	LOC_Os12g38400.1	protein ASYMMETRIC LEAVES1, putative, expressed	-1.68973	0.00338349	0.961803
Os.26852.1.A1_at	LOC_Os03g22634.1	terpene synthase 7, putative, expressed	-1.69057	0.000241924	0.992522	-2.02302	0.00194322	0.987503			1.95754	0.001027
Os.7186.1.S1_at	LOC_Os07g44350.1	novel plant SNARE 11, putative, expressed	-1.69135	0.000534266	0.987746
Os.7131.1.S1_at	LOC_Os03g56782.1	expressed protein	-1.69206	0.000308923	0.991289
Os.9686.1.S1_at	LOC_Os06g43620.1	haemolysin-III related family protein, expressed	-1.69234	0.000267212	0.992043
Os.51630.1.A1_at	LOC_Os02g03430.1	expressed protein	-1.69352	0.000211728	0.99312	-2.63642	3.3029e-07	0.999964
Os.6270.1.S1_at	LOC_Os06g35160.1	CBL-interacting serine/threonine-protein kinase 11, putative, expressed	-1.69688	5.20892e-06	0.999327
Os.8403.1.S1_s_at			-1.6974	0.00184468	0.973632
Os.11707.1.A1_at	LOC_Os03g54130.1	cysteine protease 1 precursor, putative, expressed	-1.69959	0.000238341	0.992591	-3.42582	0.00573526	0.974302
Os.48959.1.S1_at	LOC_Os03g21510.1	ATP binding protein, putative, expressed	-1.70356	0.00110798	0.980738
Os.20152.1.S2_at	LOC_Os10g20230.1	expressed protein	-1.70636	0.00127139	0.97903	-1.51505	0.00357072	0.981247
Os.4621.1.S1_s_at	LOC_Os04g59520.1	phosphoribosylanthranilate transferase, putative, expressed	-1.70707	0.00297641	0.964669
Os.13590.1.S1_x_at			-1.70739	0.000114117	0.995327						1.54367	0.0324098
Os.8555.1.S1_at	LOC_Os05g06720.1	esterase precursor, putative, expressed	-1.70951	0.00209686	0.971476
Os.37713.1.S1_at	LOC_Os07g38960.2	chlorophyll a-b binding protein, chloroplast precursor, putative, expressed	-1.7106	0.000540259	0.98766	-2.47636	1.90609e-07	0.999975
OsAffx.28769.2.S1_at	LOC_Os07g35880.1	beta-amylase, putative, expressed	-1.71249	0.000344027	0.990684
Os.24307.1.S1_at	LOC_Os10g39150.1	thylakoid membrane phosphoprotein 14 kda, chloroplast precursor, putative, expressed	-1.71458	0.000190138	0.993567	-2.38324	0.00428506	0.978827
Os.17219.1.S1_at	LOC_Os11g09680.1	expressed protein	-1.71824	0.00351032	0.96094	-2.81347	2.73801e-05	0.999287
Os.5661.1.S1_s_at	LOC_Os08g39694.1	cytochrome P450 76C2, putative, expressed	-1.7186	0.00112639	0.980541	-1.82624	0.00145569	0.989697
OsAffx.11368.1.S1_at	LOC_Os01g37920.1		-1.71949	0.000177475	0.993839
Os.9037.1.S1_at	LOC_Os01g50010.1	clathrin assembly protein, putative, expressed	-1.71962	0.000313459	0.991209
Os.47946.1.S1_s_at			-1.7197	0.00111811	0.980629	4.19772	1.89478e-05	0.999444			6.28847	0.00119769
Os.25141.1.S1_at	LOC_Os09g38768.1	cell division control protein 50, putative, expressed	-1.72169	0.000711743	0.985356
Os.14592.1.S1_at	LOC_Os06g39260.1	solute carrier family 35 member B1, putative, expressed	-1.72222	0.000235408	0.992648
OsAffx.29114.1.S1_at	LOC_Os08g09290.1	expressed protein	-1.72437	0.00212145	0.971271	-1.71558	0.0042398	0.978976
Os.46383.1.S1_at	-		-1.72617	0.00124792	0.97927	-4.88929	0.000955416	0.992229
Os.6011.1.S1_at	LOC_Os10g16974.1	flavonoid 3-monooxygenase, putative, expressed	-1.73043	0.000825828	0.983941						1.4054	0.0434843
Os.44937.1.S1_at	LOC_Os03g60810.1	lectin-like receptor kinase 7, putative, expressed	-1.73069	0.0025265	0.96803
OsAffx.24745.1.S1_at	LOC_Os02g45940.1	histone H4, putative, expressed	-1.73527	0.00242921	0.968788
Os.3409.1.S1_at	LOC_Os03g59040.1	squalene synthetase, putative, expressed	-1.73753	4.66062e-05	0.997335				1.76228	0.0290365
OsAffx.13633.1.S1_at	LOC_Os04g03060.1	cucumisin precursor, putative, expressed	-1.73824	0.000615062	0.986625
OsAffx.27508.94.S1_s_at	LOC_Os09g17660.1	expressed protein	-1.74413	0.00283749	0.965683
Os.7939.1.S1_at	LOC_Os05g50750.1	ATP binding protein, putative, expressed	-1.74614	0.000822244	0.983985
Os.46187.1.S1_at	LOC_Os07g40940.1	glucan endo-1,3-beta-glucosidase 3 precursor, putative, expressed	-1.74683	0.00129991	0.978742
Os.6014.2.S1_at	LOC_Os01g04300.1	endo-1,4-beta-xylanase, putative, expressed	-1.74852	0.00232341	0.969627
Os.1653.1.S1_at	LOC_Os01g02150.1	sulfated surface glycoprotein 185 precursor, putative, expressed	-1.75008	7.46103e-05	0.996419	-1.54314	0.00294444	0.983508
Os.50736.1.S1_at			-1.75079	0.00295843	0.964799
Os.14667.2.S1_at	LOC_Os05g38250.1	expressed protein	-1.75318	0.0024494	0.96863
Os.53717.1.S1_at	LOC_Os06g01250.1	cytochrome P450 93A1, putative, expressed	-1.75498	0.00162039	0.975651
Os.12323.2.S1_at	LOC_Os04g49650.1	expressed protein	-1.75507	0.00098776	0.982058
Os.28397.1.S1_at	LOC_Os02g41650.1	phenylalanine ammonia-lyase, putative, expressed	-1.75663	0.00267789	0.966874	3.48961	7.07382e-06	0.999714
Os.19843.1.S1_at	LOC_Os01g55100.1	TCP3, putative, expressed	-1.75787	0.00159079	0.975926
Os.7688.1.S1_at	LOC_Os10g31040.1	arsenite transport protein, putative, expressed	-1.76017	1.25307e-05	0.998832
Os.27509.1.S1_at	LOC_Os01g53790.1	expressed protein	-1.76122	0.00106625	0.98119	-1.18979	0.00291501	0.983618
Os.24101.1.A1_at	LOC_Os08g34120.1	expressed protein	-1.76181	0.00217084	0.970863
Os.11478.1.S1_at	LOC_Os09g38440.1	SET domain containing protein, expressed	-1.76314	0.000989644	0.982037
Os.20234.2.S1_at	LOC_Os11g14570.1	expressed protein	-1.76405	0.00304655	0.964164
Os.12201.1.S1_at	LOC_Os09g27750.1	1-aminocyclopropane-1-carboxylate oxidase 1, putative, expressed	-1.76584	0.000997588	0.981948	-1.65407	0.010734	0.96108
Os.15390.1.S1_at			-1.77001	0.000503111	0.988195	-2.04113	1.08895e-05	0.999617
Os.8403.1.S1_a_at			-1.77013	0.000306903	0.991324
OsAffx.6538.1.S1_x_at	LOC_Os10g01044.1	tic62 protein, putative, expressed	-1.77484	0.000491008	0.988373	-1.75081	0.00130693	0.990414	-2.08534	0.0479262
Os.5214.1.S2_at	LOC_Os05g32130.1	conserved hypothetical protein	-1.77538	0.000427008	0.989341	-3.05039	3.22089e-06	0.999831
Os.49182.1.S1_at	LOC_Os02g36590.1	expressed protein	-1.77658	3.3515e-05	0.997833				-1.63908	0.0324833
Os.45026.1.S1_at	LOC_Os03g56470.1	BRASSINOSTEROID INSENSITIVE 1-associated receptor kinase 1 precursor, putative, expressed	-1.77924	0.000589821	0.986968	-1.70272	0.00175182	0.988339
Os.5698.1.S1_s_at	LOC_Os05g33710.1	LEC14B, putative, expressed	-1.78478	0.00202805	0.972053
Os.46881.1.S1_at	LOC_Os10g39770.1	RING-H2 finger protein ATL2B, putative, expressed	-1.7879	0.000795603	0.984308	-2.2011	4.4154e-05	0.999016	1.65192	0.0347116
Os.52645.1.S1_at	LOC_Os06g17390.1	auxin-independent growth promoter, putative, expressed	-1.79038	0.000187544	0.993622
Os.52535.1.S1_at	LOC_Os09g26810.1	chlorophyll a-b binding protein, chloroplast precursor, putative, expressed	-1.79131	8.79661e-06	0.999065	-1.74302	0.00973618	0.963511			-1.37642	0.0200803
Os.34191.1.S1_at	LOC_Os07g46630.1	deaminase, putative, expressed	-1.79311	0.00030899	0.991288
Os.32192.1.S1_at	LOC_Os01g67090.1	SF16 protein, putative, expressed	-1.7942	0.000668088	0.98592
Os.46540.1.S1_at	LOC_Os10g41060.1	expressed protein	-1.79516	4.74736e-05	0.997303
Os.2371.1.S1_at	LOC_Os12g26290.1	alpha-DOX2, putative, expressed	-1.79531	1.44073e-06	0.9997	-1.61141	0.00161041	0.988977
Os.27797.1.A1_at	LOC_Os03g06570.1	calmodulin binding protein, putative, expressed	-1.79707	0.00112689	0.980536	-1.78319	0.00201426	0.987199	2.17616	0.0381046
Os.11346.1.S1_at	LOC_Os02g19820.1	expressed protein	-1.79758	0.00320014	0.963075				2.56371	0.0498531	2.33641	0.0230946
Os.5186.1.S1_at	LOC_Os04g33390.1	P-protein, putative, expressed	-1.79776	0.000136631	0.994769
OsAffx.31420.1.S1_at	LOC_Os11g41150.1	SPR1, putative, expressed	-1.8018	0.0015748	0.976075	-2.05002	0.00334071	0.98206
Os.17906.1.S1_at	LOC_Os10g01044.1	tic62 protein, putative, expressed	-1.8037	0.000265329	0.992078	-2.04036	3.68479e-05	0.999129	-2.30333	0.0397047	1.51242	0.016745
OsAffx.32032.4.S1_s_at			-1.8047	0.00361086	0.960265
Os.7834.1.S1_at	LOC_Os05g06340.1		-1.80586	0.00173758	0.974583	-2.72966	3.95437e-05	0.999087
Os.21239.1.S1_at	LOC_Os01g24070.1		-1.81223	0.000742297	0.984969	-2.15395	0.00015969	0.997663
Os.5592.1.S1_at	LOC_Os02g48710.1	hypothetical protein	-1.81343	0.000242379	0.992513	22.1725	5.75987e-11	1			4.88053	8.21249e-05
Os.17898.1.S1_at	LOC_Os02g42330.1	nitrilase 4, putative, expressed	-1.818	9.57743e-05	0.995812	-2.04699	0.000101236	0.99828
Os.52607.1.S1_at	LOC_Os08g30080.1	1-aminocyclopropane-1-carboxylate oxidase, putative, expressed	-1.81921	0.000314615	0.991189
Os.27414.1.S1_at	LOC_Os07g39590.1	spotted leaf protein 11, putative, expressed	-1.81937	0.00132109	0.978529
Os.52469.1.S1_at	LOC_Os07g38470.1	expressed protein	-1.81969	7.30427e-06	0.999168
Os.27581.1.A1_at	LOC_Os02g19640.1	IQ calmodulin-binding motif family protein, expressed	-1.81972	0.00168881	0.975024
Os.28617.1.S1_at	LOC_Os02g57840.1	remorin, putative, expressed	-1.82113	0.00158862	0.975946	3.91729	0.000670659	0.99387
Os.14115.1.S1_at	LOC_Os01g51980.1	alliin lyase precursor, putative, expressed	-1.82393	0.000877584	0.983325	-2.15842	0.000141656	0.997844
Os.23218.1.S1_x_at			-1.82811	0.00208128	0.971606
Os.46904.1.S1_x_at			-1.82901	0.00327124	0.962579
Os.16956.1.S1_s_at	LOC_Os01g35050.1	HYP1, putative, expressed	-1.82907	0.00202846	0.97205
Os.9790.2.S1_x_at	LOC_Os01g63880.1	expressed protein	-1.83465	0.00147064	0.977062
Os.15390.1.S1_s_at	LOC_Os01g02870.1	nodulin-like protein, putative, expressed	-1.83526	0.000165178	0.994109	-1.99375	2.24146e-05	0.999377
Os.37692.1.S1_at	LOC_Os07g44070.1	carboxylic ester hydrolase, putative, expressed	-1.83569	0.000906785	0.982984	-1.96067	5.19887e-05	0.998902
Os.14564.1.S1_at	LOC_Os01g10950.1	peptide-N4-asparagine amidase A, putative, expressed	-1.83917	4.96959e-05	0.997225	-1.97768	6.99805e-05	0.998659
Os.27414.1.S1_a_at	LOC_Os07g39590.1	spotted leaf protein 11, putative, expressed	-1.84385	0.00169956	0.974926
Os.5943.1.S1_at	LOC_Os12g04150.1	gibberellin receptor GID1L2, putative, expressed	-1.84758	0.00132971	0.978442
Os.20403.2.S1_x_at	LOC_Os08g43400.1	ATP binding protein, putative, expressed	-1.84862	0.00284585	0.965621
Os.35653.1.S1_a_at	LOC_Os01g54590.1	ras-related protein RIC2, putative, expressed	-1.85144	0.00197873	0.972472
Os.7687.1.S1_at	LOC_Os06g22870.1	OsIAA21 - Auxin-responsive Aux/IAA gene family member, expressed	-1.85258	9.72253e-05	0.995773
OsAffx.15239.1.S1_at	LOC_Os06g02930.1	expressed protein	-1.85587	0.000728703	0.98514
Os.37225.1.S1_at	LOC_Os07g27810.1	fiber protein Fb34, putative, expressed	-1.85751	2.94086e-05	0.998004
Os.27968.1.S1_at	LOC_Os01g71094.1	basic 7S globulin 2 precursor, putative, expressed	-1.85753	0.00107672	0.981076
Os.53903.1.S1_at			-1.85937	0.00229814	0.969829
Os.6274.1.S1_at	LOC_Os05g47730.1	nonspecific lipid-transfer protein AKCS9 precursor, putative, expressed	-1.86089	0.001031	0.981577
Os.8688.1.S1_a_at	LOC_Os07g26440.1	CIP7, putative, expressed	-1.86283	0.000850947	0.98364
Os.5187.1.S1_at	LOC_Os07g48770.1	expressed protein	-1.8644	0.00232049	0.96965
OsAffx.27033.1.S1_at	LOC_Os05g26940.1	CBL-interacting serine/threonine-protein kinase 11, putative, expressed	-1.86635	0.00257272	0.967674	-1.48031	0.00162584	0.988907
Os.1798.1.S1_at	LOC_Os01g05080.1	uncharacterized low-complexity proteins, putative, expressed	-1.86687	2.82379e-05	0.998054	-2.11062	0.000398818	0.995676
Os.2325.1.S1_at	LOC_Os02g43194.1	fatty aldehyde dehydrogenase, putative, expressed	-1.87244	0.000594359	0.986906	-1.5888	0.00128978	0.990499
Os.7163.1.S1_at	LOC_Os06g02930.1	expressed protein	-1.87494	6.81882e-05	0.996616
Os.23158.1.S1_at	LOC_Os05g02820.1	expressed protein	-1.87789	0.00169431	0.974974
Os.52535.1.S1_x_at	LOC_Os09g26810.1	chlorophyll a-b binding protein, chloroplast precursor, putative, expressed	-1.87954	2.99103e-05	0.997982	-1.94356	0.00296865	0.983418
Os.17528.2.A1_a_at	LOC_Os03g10500.1	adenylyl-sulfate kinase, chloroplast precursor, putative, expressed	-1.88412	0.000789219	0.984386
OsAffx.12813.1.S1_s_at	LOC_Os03g10820.1	expressed protein	-1.88459	0.00363534	0.960102	-1.08995	0.00218707	0.986476
Os.10578.1.A1_at	LOC_Os03g20420.1	alpha-N-arabinofuranosidase 1 precursor, putative, expressed	-1.88756	0.000364965	0.990334	-2.3089	1.36444e-05	0.999554
Os.4822.1.S1_at	LOC_Os05g08570.1	OsIAA15 - Auxin-responsive Aux/IAA gene family member, expressed	-1.8886	1.68844e-05	0.998591
Os.9851.1.S1_at	LOC_Os01g48130.1	ANAC010, putative, expressed	-1.89016	0.000983631	0.982105
Os.9961.1.S1_at			-1.89221	2.09027e-05	0.998389	-1.84106	0.000442518	0.995363
Os.9330.4.S1_x_at	LOC_Os02g41630.1	phenylalanine ammonia-lyase, putative, expressed	-1.89674	0.00106569	0.981196	2.53679	0.000151593	0.997743
Os.15766.1.S1_at	LOC_Os04g39840.1	prunasin hydrolase isoform PHA precursor, putative, expressed	-1.89675	0.00053482	0.987738
OsAffx.25907.1.S1_x_at	LOC_Os04g07280.1	expressed protein	-1.89851	0.00329374	0.962422	-2.61182	0.000888284	0.992599
Os.53542.1.S1_at	LOC_Os01g70240.1	expressed protein	-1.90079	0.00263959	0.967164
Os.9002.1.S1_at			-1.90115	0.000227092	0.992812
Os.13590.1.S1_at			-1.90335	1.5869e-05	0.998645						1.46005	0.0333415
Os.49678.1.S1_at	LOC_Os12g39160.1	expressed protein	-1.90529	0.000633209	0.986381
Os.23145.1.S1_at	LOC_Os08g03310.1	RNA binding protein, putative, expressed	-1.90544	3.27513e-05	0.997864	-1.87182	0.000806059	0.993066
Os.4943.1.S1_at	LOC_Os02g43870.1	protein Kinase-like protein TMKL1 precursor, putative, expressed	-1.90678	0.00031376	0.991204
Os.30390.1.S1_at	LOC_Os01g14960.1	expressed protein	-1.90957	0.00029745	0.991492
Os.56274.1.S1_at	LOC_Os03g19700.1	expressed protein	-1.91036	0.00193515	0.972846	-1.78274	0.00429096	0.978808
Os.16968.1.S1_at	LOC_Os03g03990.1	CAO, putative, expressed	-1.91327	5.09443e-06	0.999337	-1.61604	0.0001756	0.997509
Os.11714.1.S1_at	LOC_Os02g53200.1	glucan endo-1,3-beta-glucosidase 7 precursor, putative, expressed	-1.9135	0.000131734	0.994887	-6.22485	0.000743376	0.993432
Os.9330.1.S2_x_at	LOC_Os02g41630.1	phenylalanine ammonia-lyase, putative, expressed	-1.915	0.000676057	0.985816	2.38018	0.000166354	0.997598
Os.12636.1.S1_at			-1.91558	0.000268729	0.992015
Os.9905.1.S1_at			-1.91935	0.00018414	0.993695
Os.12823.1.S1_at	LOC_Os04g16450.1	aquaporin PIP2.6, putative, expressed	-1.92102	4.48357e-05	0.997399	-2.3082	0.00015745	0.997685
Os.22796.1.S1_at	LOC_Os03g47140.1	atGRF2, putative, expressed	-1.92701	0.000133627	0.994841	-1.24314	5.95784e-05	0.998796
Os.7126.1.S1_at	LOC_Os01g18050.1	tubulin beta-1 chain, putative, expressed	-1.92797	0.000751363	0.984855
Os.52914.1.S1_at	LOC_Os02g14890.1	expressed protein	-1.93344	0.000515368	0.988017
Os.54865.1.S1_at	LOC_Os07g30950.1	taxane 10-beta-hydroxylase, putative, expressed	-1.93531	0.000727366	0.985157						1.17854	0.0416085
Os.27609.1.A1_x_at	LOC_Os04g38410.1		-1.936	8.96818e-05	0.995981	-2.1239	0.000883408	0.992626
Os.5072.1.S1_at	LOC_Os03g49600.1	non-cyanogenic beta-glucosidase precursor, putative, expressed	-1.9401	1.48997e-05	0.998698				2.01798	0.0260791	1.61752	0.0113866
Os.14232.1.S1_at	LOC_Os01g46120.1	esterase precursor, putative, expressed	-1.9469	0.000735303	0.985057	2.2028	0.006245	0.972808	2.30458	0.0256391
Os.47490.1.S1_at	LOC_Os08g39550.1	polygalacturonase inhibitor 2 precursor, putative, expressed	-1.94698	0.00185551	0.973537	-1.33542	0.00382532	0.980367
Os.37717.1.A1_s_at	LOC_Os05g15770.1	xylanase inhibitor protein 2 precursor, putative, expressed	-1.94735	0.000802286	0.984227						1.62605	0.0248474
Os.7649.1.S1_at	LOC_Os11g05010.1	metal ion binding protein, putative, expressed	-1.95158	0.000154215	0.994357
Os.4708.1.S1_at	LOC_Os05g08554.1	expressed protein	-1.95411	8.07306e-05	0.996238	-1.89632	1.89329e-05	0.999444
Os.17219.2.S1_s_at			-1.95517	0.000444675	0.989068	-4.65869	7.76516e-08	0.999986
Os.4857.1.S1_at	LOC_Os03g62090.1	CESA5 - cellulose synthase, expressed	-1.95733	0.00228165	0.969962
Os.11335.1.S1_at	LOC_Os04g33450.1	expressed protein	-1.9594	0.000501186	0.988223
Os.6279.1.A1_at	LOC_Os08g41890.1	microtubule-associated protein MAP65-1a, putative, expressed	-1.96257	0.000670088	0.985894
OsAffx.25974.1.S1_at	LOC_Os04g10940.1	expressed protein	-1.96337	0.00075381	0.984825						2.27302	0.0112555
Os.26490.1.S1_at	LOC_Os10g35644.1	expressed protein	-1.96562	8.61065e-05	0.996083	-2.44828	0.0002458	0.996876
Os.49676.1.S1_at	LOC_Os04g55610.1	expressed protein	-1.96581	0.002412	0.968924
OsAffx.17638.1.S1_at	LOC_Os09g10690.1	expressed protein	-1.96586	0.00100051	0.981916	-2.14734	0.000376111	0.995843
OsAffx.10193.1.S1_at	LOC_Os07g13490.1	hypothetical protein	-1.96936	0.00104013	0.981476
Os.16303.3.S1_x_at	LOC_Os01g43580.1	BY-2 kinesin-like protein 10, putative, expressed	-1.96974	1.95711e-05	0.998454
Os.20086.1.S1_at	LOC_Os06g02940.1	expressed protein	-1.97222	0.000312455	0.991227	-1.79759	0.00452988	0.97803
Os.15918.1.S1_x_at	LOC_Os03g63060.1	wiscott-Aldrich syndrome, C-terminal, putative, expressed	-1.97663	0.003471	0.961206	-1.15358	0.00547698	0.975076	2.2069	0.0280689
Os.22624.1.A1_at			-1.97796	0.00253428	0.96797
OsAffx.20681.1.S1_at	LOC_Os06g10750.1	nodulin protein, putative, expressed	-1.9827	0.000423241	0.9894	2.32745	0.000161987	0.99764
Os.53721.1.S1_at	LOC_Os03g30830.1	glucan endo-1,3-beta-glucosidase 4 precursor, putative, expressed	-1.98651	0.000376494	0.990145
Os.33661.1.S1_at	LOC_Os06g07790.1	retrotransposon protein, putative, unclassified	-1.98948	0.000365367	0.990328
Os.12751.1.S1_at	LOC_Os02g48470.1	expressed protein	-1.98961	1.9118e-06	0.999642
Os.13604.1.S1_at	LOC_Os02g30100.1	cytochrome P450 81E1, putative, expressed	-1.9917	0.00361726	0.960222	3.58046	2.06766e-05	0.99941	3.36868	0.00713873
Os.22839.1.S1_at	LOC_Os06g48200.1	xyloglucan endotransglucosylase/hydrolase protein 23 precursor, putative, expressed	-1.99617	0.00079822	0.984276
Os.4638.1.S1_at	LOC_Os11g26880.1	RALFL33, putative, expressed	-1.99799	0.000180382	0.993776
OsAffx.31542.1.S1_x_at			-1.99911	0.00314572	0.963459
Os.2448.1.S1_at	LOC_Os02g02840.1	rac-like GTP-binding protein 6, putative, expressed	-2.00051	0.000612651	0.986657	-2.65052	0.00261392	0.984767
Os.6829.1.S1_at			-2.00236	0.000820723	0.984003
OsAffx.16613.1.S1_at	LOC_Os07g38390.1	chalcone isomerase, putative, expressed	-2.00273	0.00143327	0.977422
Os.49487.2.S1_at	LOC_Os04g01600.2	glyoxylate reductase, putative, expressed	-2.00362	0.000107878	0.995488
Os.27696.1.S1_at			-2.01009	0.000190053	0.993569	-2.18618	0.000410523	0.995591
Os.6322.1.S1_at	LOC_Os06g37560.1	beta-galactosidase precursor, putative, expressed	-2.01129	0.000520313	0.987946	-2.6118	6.48681e-05	0.998726
Os.18490.1.S1_x_at	LOC_Os03g47610.2	thiamine biosynthesis protein thiC, putative, expressed	-2.01321	0.0007212	0.985235
Os.48260.1.S1_at	LOC_Os02g52490.1	expressed protein	-2.01346	0.000491689	0.988363
Os.50996.1.S1_at			-2.01364	8.59627e-06	0.999078						1.50312	0.0264099
Os.18724.1.S1_a_at	LOC_Os01g54620.1	CESA4 - cellulose synthase, expressed	-2.01369	0.00074428	0.984944
Os.51291.1.S1_at	LOC_Os02g13980.1	expressed protein	-2.01666	0.000306674	0.991329
Os.57347.1.S1_at	LOC_Os05g50310.1	ZF-HD homeobox protein, putative, expressed	-2.0175	0.00162625	0.975597	-1.94573	0.000329365	0.996197
Os.27695.1.S1_at	LOC_Os12g37510.1	transferase, transferring glycosyl groups, putative, expressed	-2.0185	2.96936e-05	0.997992
Os.34537.1.S1_at	LOC_Os01g52160.1	metal ion binding protein, putative, expressed	-2.02041	2.81287e-05	0.998059
Os.52121.1.S1_at			-2.02186	0.000559395	0.98739
Os.11565.1.S1_at	LOC_Os10g02040.1	peroxidase 54 precursor, putative, expressed	-2.02819	0.0018942	0.9732
Os.48938.1.A1_at	LOC_Os05g51440.1		-2.02879	5.87724e-05	0.996917	-2.57647	0.00186724	0.987831
Os.14078.1.S1_s_at	LOC_Os10g07210.1	hsp20/alpha crystallin family protein, expressed	-2.02931	1.01502e-06	0.99976	-2.54389	2.67974e-06	0.999851			1.98135	0.0219886
Os.8117.1.S1_at			-2.03375	6.73646e-06	0.999209
Os.7348.2.S1_x_at	LOC_Os08g38910.1	caffeoyl-CoA O-methyltransferase 2, putative, expressed	-2.03921	8.42721e-05	0.996135				3.01231	0.0153699
Os.10701.1.S1_at	LOC_Os03g52630.1	endo-1,4-beta-glucanase Cel1, putative, expressed	-2.04107	1.17047e-05	0.998881
Os.5746.1.S1_at	LOC_Os03g56380.1	ankyrin-like protein, putative, expressed	-2.04617	0.00051241	0.98806
Os.11216.1.S1_at			-2.04762	0.00020542	0.993249				2.17631	0.0436312
Os.50750.1.S1_at	LOC_Os03g02190.1	receptor protein kinase CRINKLY4 precursor, putative, expressed	-2.04903	0.000156237	0.994311	-1.27545	0.00126171	0.990638			1.18348	0.0491895
Os.18318.1.S1_at	LOC_Os03g10240.1	expressed protein	-2.04939	0.000690909	0.985623	-1.39675	0.00824319	0.967316
Os.46551.1.S1_at	LOC_Os10g17260.1	flavonoid 3-monooxygenase, putative, expressed	-2.05151	0.00205142	0.971856
Os.14122.1.S1_at	LOC_Os01g13210.1	DREPP4 protein, putative, expressed	-2.05215	1.12809e-05	0.998907
Os.53597.1.S1_at	LOC_Os04g51660.1	transferase, putative, expressed	-2.05254	0.00153779	0.976422				-1.45367	0.012293
Os.18724.1.S1_at	LOC_Os01g54620.1	CESA4 - cellulose synthase, expressed	-2.05387	0.00082204	0.983987
Os.35123.1.S1_at	LOC_Os01g22230.1	peroxidase 1 precursor, putative, expressed	-2.0591	0.00242532	0.968819
Os.2230.1.S1_at	LOC_Os02g50960.1	auxin efflux carrier component 1, putative, expressed	-2.05962	2.84777e-05	0.998044
Os.52940.1.S1_at	LOC_Os12g05600.1	catalytic/ hydrolase, putative, expressed	-2.06192	0.00200621	0.972238
Os.22677.2.S1_at	LOC_Os03g36540.1	magnesium-chelatase subunit chlI, chloroplast precursor, putative, expressed	-2.06563	0.000381949	0.990056	-2.10356	0.000429351	0.995456
Os.7521.1.S1_at	LOC_Os06g11990.1	armadillo/beta-catenin-like repeat family protein, expressed	-2.06623	2.61125e-05	0.998147
OsAffx.23081.1.S1_at			-2.06801	0.000575442	0.987167
Os.13225.1.S1_a_at	LOC_Os01g01120.1	E-1 enzyme, putative, expressed	-2.06922	3.52657e-05	0.997762	-1.91965	6.91613e-05	0.998669
Os.18573.1.S1_at	LOC_Os07g43390.1	4-alpha-glucanotransferase, chloroplast precursor, putative, expressed	-2.06947	7.42055e-05	0.996431
Os.27407.1.A1_at	LOC_Os01g62200.1		-2.0699	0.000441064	0.989124
OsAffx.27033.2.S1_s_at	LOC_Os05g26940.1	CBL-interacting serine/threonine-protein kinase 11, putative, expressed	-2.07578	0.000689188	0.985645
Os.35919.1.S1_s_at	LOC_Os03g60340.1	expressed protein	-2.08427	0.00109649	0.980862
Os.47485.1.S1_at	LOC_Os02g07870.1	vacuolar ATP synthase catalytic subunit A, putative, expressed	-2.08649	4.33686e-05	0.997452
Os.9093.1.S1_at	LOC_Os06g05930.1	expressed protein	-2.08682	0.000270607	0.99198	-1.64339	0.0095245	0.964037
Os.30296.1.S1_at			-2.09078	0.000375915	0.990155
Os.6247.1.S1_at	LOC_Os09g36350.1	endoglucanase 1 precursor, putative, expressed	-2.09963	8.83885e-06	0.999062
OsAffx.20681.1.S1_s_at	LOC_Os06g10750.1	nodulin protein, putative, expressed	-2.10023	0.000418793	0.989469	2.16926	0.000150449	0.997755
Os.7348.1.S1_a_at	LOC_Os08g38910.1	caffeoyl-CoA O-methyltransferase 2, putative, expressed	-2.10043	6.87942e-07	0.999812				2.8544	0.0312674
Os.46397.1.S1_x_at	LOC_Os10g35490.1	epoxide hydrolase, putative, expressed	-2.10661	0.000965458	0.98231						1.70728	0.0240503
Os.8842.1.S1_at	LOC_Os07g32620.1	anthocyanidin 5,3-O-glucosyltransferase, putative, expressed	-2.10856	0.00189228	0.973216
Os.18511.1.S1_s_at	LOC_Os10g07210.1	hsp20/alpha crystallin family protein, expressed	-2.11001	3.97416e-06	0.999433	-2.38951	1.94922e-06	0.99988			2.0954	0.00981252
Os.46819.1.S1_at	LOC_Os10g29220.1	speckle-type POZ protein, putative, expressed	-2.11369	4.39948e-05	0.997429	-2.2201	0.000169441	0.997568
Os.25531.1.S1_at	LOC_Os04g28990.1	chloroplastic quinone-oxidoreductase, putative, expressed	-2.11627	0.00109596	0.980867
Os.42801.1.S1_at	LOC_Os07g42626.1	leucine-rich repeat transmembrane protein kinase 1-like protein, putative, expressed	-2.11721	0.000941676	0.982581
OsAffx.26533.1.S1_at	LOC_Os04g48870.1	nitrilase-associated protein, putative, expressed	-2.11842	9.9471e-05	0.995712
Os.32292.1.S1_at	LOC_Os01g36240.1	peroxidase 72 precursor, putative, expressed	-2.12086	0.0010075	0.981837				5.28956	0.0215094
OsAffx.26826.1.S1_at	LOC_Os05g11210.1	expressed protein	-2.12126	8.13569e-05	0.99622	-3.70431	0.000635077	0.99409	-1.96386	0.0482894
Os.8908.1.S1_at	LOC_Os02g53320.1	USP family protein, putative, expressed	-2.13433	0.000478102	0.988564	1.58104	0.000950941	0.992253	5.21371	0.0421764	1.22018	0.00867772
Os.47590.1.A1_s_at	LOC_Os05g39080.1	ATP binding protein, putative, expressed	-2.13721	5.71681e-05	0.99697
Os.6354.1.S1_at	LOC_Os12g02370.1	chalcone--flavonone isomerase, putative, expressed	-2.14303	0.000309188	0.991284	2.08088	0.00241788	0.985539
Os.18217.1.S1_s_at	LOC_Os07g44070.1	carboxylic ester hydrolase, putative, expressed	-2.14423	0.000507971	0.988124	-2.05054	0.00388907	0.98015
Os.1054.1.A1_at	LOC_Os01g02900.1	HGA6, putative, expressed	-2.14621	0.000133661	0.99484	2.36313	4.39737e-05	0.999019
Os.50280.1.S1_at	LOC_Os04g44850.1	transferase, transferring glycosyl groups, putative, expressed	-2.15051	1.34773e-05	0.998777
OsAffx.27219.1.S1_at	LOC_Os05g38290.1	protein phosphatase 2C, putative, expressed	-2.15128	3.28912e-05	0.997858	2.12367	0.000422318	0.995506
Os.35149.1.S1_at	LOC_Os01g63870.1	permease, putative, expressed	-2.16239	1.80646e-05	0.99853	-2.28904	0.00100748	0.991947
Os.49601.1.S1_at	LOC_Os06g46940.1	cyanogenic beta-glucosidase precursor, putative, expressed	-2.16777	0.00072704	0.985161
Os.20580.1.S1_at	LOC_Os02g55870.1	heparanase-like protein 3 precursor, putative, expressed	-2.16829	0.00118618	0.979909	-2.35441	0.00453753	0.978005
Os.7614.1.S1_at	LOC_Os06g13600.1	VEX1, putative, expressed	-2.17162	0.000224511	0.992863
Os.47949.1.S1_a_at	LOC_Os05g51470.1	cupin, RmlC-type, putative, expressed	-2.17259	0.000103315	0.995609
Os.55380.1.S1_at	LOC_Os06g46740.1	early nodulin 20 precursor, putative, expressed	-2.17329	0.00195985	0.972633	51.361	1.00951e-07	0.999984	5.52729	0.0398713	4.89769	0.0104182
Os.38316.1.S1_s_at	LOC_Os01g62200.1	expressed protein	-2.17386	0.00151312	0.976656
OsAffx.28216.1.S1_at	LOC_Os06g12560.1	RING-H2 finger protein ATL1Q, putative, expressed	-2.1755	0.00070796	0.985404	-1.82903	0.00170517	0.988548
Os.23714.1.A1_at	LOC_Os01g44360.1	CBS domain protein, putative, expressed	-2.17601	8.42039e-05	0.996137
Os.9488.1.S1_at	LOC_Os08g01220.1	VAMP protein SEC22, putative, expressed	-2.18184	2.01764e-05	0.998424	-2.72585	0.00148858	0.989542
Os.32478.1.S1_at	LOC_Os01g46400.1	expressed protein	-2.18878	0.000264603	0.992092
Os.625.1.S1_at	LOC_Os01g09670.1	pollen-specific protein SF21, putative, expressed	-2.19076	0.000117633	0.995237
Os.16365.1.S1_at	LOC_Os09g32100.1	expressed protein	-2.19084	0.00359584	0.960365	2.00255	0.00378833	0.980494
Os.7348.1.S1_at	LOC_Os08g38910.1	caffeoyl-CoA O-methyltransferase 2, putative, expressed	-2.19655	8.88193e-05	0.996006				5.83243	0.0112012
Os.55258.1.S1_at	LOC_Os04g18650.1	pathogenesis-related genes transcriptional activator PTI5, putative	-2.20555	0.000247469	0.992415
Os.6766.1.S1_s_at	LOC_Os04g48840.1	protein kinase, putative, expressed	-2.21958	0.000430148	0.989292
Os.18736.1.S1_at	LOC_Os01g70200.1	secondary cell wall-related glycosyltransferase family 47, putative, expressed	-2.22103	0.000998167	0.981942
Os.3206.1.S1_at	LOC_Os10g32980.1	CESA7 - cellulose synthase, expressed	-2.22642	0.0023137	0.969704
Os.5491.1.A1_s_at	LOC_Os12g29220.1	MTN3, putative, expressed	-2.23896	0.00145509	0.977211	2.37441	2.89098e-05	0.999261	2.39431	0.04424
Os.54967.1.S1_at	LOC_Os05g43880.1	gibberellin 2-beta-dioxygenase, putative, expressed	-2.244	0.00129558	0.978785
Os.50996.1.S1_x_at	LOC_Os08g17870.1	expressed protein	-2.24939	0.000199178	0.993378
Os.5147.1.S1_at	LOC_Os03g49440.1	phosphatase, putative, expressed	-2.25414	5.10956e-07	0.999844	-2.35656	2.13566e-05	0.999397
Os.10667.1.S1_at	LOC_Os01g25560.1	rapid alkalinization factor preproprotein, putative, expressed	-2.25509	8.45892e-05	0.996126
Os.37287.1.S1_at	LOC_Os06g51290.4	phytoene synthase, chloroplast precursor, putative, expressed	-2.25738	0.000216914	0.993015	-3.59514	6.55646e-05	0.998716
Os.9681.1.S1_at	LOC_Os11g38010.1	WDL1, putative, expressed	-2.26274	0.000168835	0.994028
Os.48441.1.S1_at			-2.27376	1.43076e-05	0.99873						1.60988	0.0392682
Os.2365.1.S1_at	LOC_Os06g04870.1	homeobox-leucine zipper protein HAT1, putative, expressed	-2.27649	6.98371e-05	0.996565
Os.10178.2.S1_a_at	LOC_Os07g24190.1	CESA3 - cellulose synthase, expressed	-2.28467	1.02275e-05	0.998972
Os.7609.1.S1_at	LOC_Os05g32110.1	COBRA-like protein 4 precursor, putative, expressed	-2.28471	4.03012e-07	0.999866	1.73521	0.00208128	0.986916
Os.21812.2.S1_a_at	LOC_Os03g12250.1	atypical receptor-like kinase MARK, putative, expressed	-2.28691	3.10649e-05	0.997934	-1.60152	0.00473128	0.977386
Os.1726.1.S1_at	LOC_Os01g18240.1	MYB2, putative, expressed	-2.28718	0.000133149	0.994853
Os.37717.1.A2_s_at	LOC_Os05g15770.1	xylanase inhibitor protein 2 precursor, putative, expressed	-2.29156	1.14372e-06	0.999741						3.82072	0.00959619
Os.9500.1.S1_s_at	LOC_Os07g32170.1	SBP domain containing protein, expressed	-2.2985	0.000117656	0.995236
Os.52461.1.S1_at	LOC_Os06g02850.1	expressed protein	-2.30153	0.000138137	0.994733
Os.6363.1.S1_at	LOC_Os10g38080.1	subtilisin-like protease precursor, putative, expressed	-2.31312	0.00175176	0.974456						-1.03747	0.0245841
OsAffx.17261.1.S1_at	LOC_Os08g31140.1	metal ion binding protein, putative, expressed	-2.3355	0.00034905	0.990599
Os.12392.1.S1_at	LOC_Os03g59210.1	expressed protein	-2.33608	1.98202e-06	0.999634	-1.97877	0.00723304	0.970027
Os.23156.1.S1_at	LOC_Os02g02320.1	serine carboxypeptidase 3 precursor, putative, expressed	-2.34508	9.46376e-06	0.999021
Os.52541.1.S1_at	LOC_Os04g43360.1	beta-glucosidase, chloroplast precursor, putative, expressed	-2.35452	9.85506e-05	0.995737
Os.53315.1.S1_x_at			-2.35563	2.59366e-06	0.999566						1.68431	0.0249992
Os.10662.1.S1_at	LOC_Os01g15320.1	rapid alkalinization factor 1 precursor, putative, expressed	-2.35618	6.85261e-07	0.999812	-1.89724	0.00335544	0.982008			1.76554	0.0147673
Os.26565.3.S1_at	LOC_Os01g10320.1	class III HD-Zip protein 8, putative, expressed	-2.3652	0.000364396	0.990344	1.6916	8.667e-05	0.998451
OsAffx.21536.1.S1_at	LOC_Os01g52070.1	potassium channel AKT1, putative	-2.3746	0.0014426	0.977332						1.31382	0.0272873
Os.16164.1.S1_at	LOC_Os06g10530.1	expressed protein	-2.37679	0.00291157	0.96514				2.55141	0.0195387	2.10874	0.033082
Os.26440.1.S1_at	LOC_Os03g11650.1	ATMAP70-2, putative, expressed	-2.38774	8.81186e-05	0.996026				3.74841	0.00461393
Os.10797.1.S1_at	LOC_Os02g01380.1	expressed protein	-2.39351	9.35572e-05	0.995874	-4.50285	0.00838789	0.966937
Os.7064.1.S1_s_at	LOC_Os02g06360.1	expressed protein	-2.39352	9.66025e-05	0.99579
Os.10799.1.S1_at			-2.39367	8.96259e-07	0.999778
Os.50350.1.S1_at	LOC_Os03g24160.1	phosphatidylinositol-4-phosphate 5-kinase 4, putative, expressed	-2.39666	0.00104914	0.981377
Os.46496.1.S1_at	LOC_Os10g03900.1	expressed protein	-2.40224	0.000259489	0.992187						-1.40921	0.031863
Os.10926.1.S1_at	LOC_Os07g14850.1	CESA6 - cellulose synthase, expressed	-2.41332	1.84289e-06	0.99965
Os.17960.1.S1_at	LOC_Os03g07570.1	alanine--glyoxylate aminotransferase 2 homolog 2, mitochondrial precursor, putative, expressed	-2.42482	5.36027e-07	0.999839	-2.03081	0.00569599	0.974419
Os.26472.1.S1_at	LOC_Os04g40630.1	protein binding protein, putative, expressed	-2.4275	2.39615e-06	0.999587	-2.17978	0.00112902	0.991309
Os.12399.1.S1_at	LOC_Os09g32080.1	endochitinase A2 precursor, putative, expressed	-2.42908	3.42492e-06	0.999483	2.03267	2.72833e-05	0.999289
OsAffx.15060.1.S1_at	LOC_Os05g41630.1	eukaryotic translation initiation factor 3 subunit EifCj, putative, expressed	-2.42915	0.000183021	0.993719	-2.66975	0.000409229	0.9956
OsAffx.3755.1.S1_at	LOC_Os04g09540.1	acyl-protein thioesterase 2, putative, expressed	-2.43866	0.000228918	0.992776
Os.11143.1.S1_at	LOC_Os03g51980.1	expressed protein	-2.43893	0.000279831	0.99181	-1.42869	0.00181137	0.988076
Os.51713.1.S1_at	LOC_Os05g39080.1	ATP binding protein, putative, expressed	-2.43979	1.23187e-05	0.998844
Os.17681.1.S1_at	LOC_Os04g38220.1	sugar transport protein 5, putative, expressed	-2.44056	3.93148e-05	0.997604
Os.4370.1.S1_at	LOC_Os06g06780.1	harpin-induced protein, putative, expressed	-2.442	6.06545e-07	0.999826
Os.26460.1.S1_a_at	LOC_Os01g32830.1	expressed protein	-2.44501	1.70837e-06	0.999666	-3.86283	0.00864499	0.96627
Os.46633.1.A1_at	LOC_Os10g38940.1	beta-carotene hydroxylase, putative, expressed	-2.4469	0.000183836	0.993701	-9.74401	0.00575001	0.974258
Os.50009.1.S1_at	LOC_Os03g08600.1	transferase, transferring glycosyl groups, putative, expressed	-2.45977	0.00210213	0.971432				2.16531	0.025251
OsAffx.20067.1.S1_s_at	LOC_Os12g41090.1	CBL-interacting serine/threonine-protein kinase 15, putative, expressed	-2.46391	3.51836e-06	0.999474	-2.26007	0.00271784	0.984366	-1.97615	0.0336681
Os.9514.1.S1_at	LOC_Os05g04820.1	MYB2, putative, expressed	-2.47336	0.000174092	0.993912
Os.11789.1.S1_at	LOC_Os03g01880.1	carboxy-lyase, putative, expressed	-2.47348	5.4858e-07	0.999837				3.30919	0.00706184
Os.15898.1.S1_at	LOC_Os09g28580.1	expressed protein	-2.47497	0.00026562	0.992073
Os.37321.1.S1_at	-		-2.47583	0.000172419	0.993949	-2.10907	0.000704718	0.993663
OsAffx.16519.1.S1_at	LOC_Os07g32170.1	SBP domain containing protein, expressed	-2.48295	0.000156169	0.994312
Os.10183.1.S2_at	LOC_Os05g08370.1	CESA1 - cellulose synthase, expressed	-2.48992	1.32509e-06	0.999716
Os.12363.1.S1_at	LOC_Os04g58200.1	protochlorophyllide reductase A, chloroplast precursor, putative, expressed	-2.49225	0.000135705	0.994791	-4.8065	9.4051e-05	0.998363
Os.23252.1.S1_at	LOC_Os10g40620.1	expressed protein	-2.50019	0.000204373	0.99327	-1.42461	0.000613078	0.994228
Os.8633.1.S1_a_at	LOC_Os04g53760.1	kinesin-1, putative, expressed	-2.50071	0.000217593	0.993001	-1.26729	0.00768298	0.968804
Os.10888.1.S1_at	LOC_Os01g66200.1	expressed protein	-2.50242	0.000160554	0.994213						1.47102	0.0427783
Os.39131.1.A1_at	LOC_Os02g33030.1	carbonic anhydrase precursor, putative, expressed	-2.50836	3.47696e-06	0.999478	-1.9625	0.000126602	0.998001
Os.8597.1.S1_at	LOC_Os03g02040.1	remorin, putative, expressed	-2.54079	0.00232351	0.969626
Os.1215.1.S1_at	LOC_Os04g37500.1	glutamate decarboxylase, putative, expressed	-2.54293	4.4411e-06	0.999392	-3.62145	2.28127e-05	0.99937			2.7715	0.0498693
Os.12198.1.S1_a_at	LOC_Os06g20370.1	microtubule-associated protein MAP65-1a, putative, expressed	-2.54522	0.000317467	0.991139						1.17522	0.0247486
Os.12077.1.S1_at	LOC_Os08g44270.1	vignain precursor, putative, expressed	-2.55076	4.75721e-06	0.999365	-8.19797	0.00194814	0.987481
Os.10176.1.S1_at	LOC_Os07g10770.1	CESA8 - cellulose synthase, expressed	-2.55142	2.00817e-07	0.999913
Os.38245.1.S1_at	LOC_Os01g22640.1	alpha-L-fucosidase 2 precursor, putative, expressed	-2.55662	0.000138408	0.994726
Os.23209.1.S1_at	LOC_Os05g39350.1	expressed protein	-2.5607	3.67508e-05	0.997704	1.97493	3.32642e-05	0.999187
Os.57456.1.S1_x_at	LOC_Os01g24710.1	salt stress-induced protein, putative, expressed	-2.5638	4.28558e-05	0.997471				3.70257	0.0256409	8.01335	0.0330069
Os.9344.1.S1_x_at	LOC_Os03g53800.1	periplasmic beta-glucosidase precursor, putative, expressed	-2.56515	4.2815e-06	0.999405						2.17212	0.00558245
Os.27874.2.S1_x_at	LOC_Os05g48840.1	expressed protein	-2.56599	6.58222e-06	0.999221
Os.8175.1.S1_at	LOC_Os07g43990.1	expressed protein	-2.57972	0.000357878	0.990452						1.54691	7.0751e-06
Os.9321.1.S1_a_at	LOC_Os01g65100.1	POT family protein, expressed	-2.59064	5.07659e-05	0.997188
OsAffx.28164.1.S1_at	LOC_Os06g48030.2	peroxidase 16 precursor, putative, expressed	-2.59187	1.2338e-05	0.998843	-2.60741	0.00257781	0.984908
Os.37728.1.S1_x_at	LOC_Os08g38170.1	GMP synthase, putative, expressed	-2.59816	3.90739e-05	0.997614
Os.50816.1.S1_at			-2.60138	5.68099e-05	0.996982
Os.15355.1.S1_x_at	LOC_Os02g14440.1	peroxidase 68 precursor, putative, expressed	-2.60386	2.10305e-05	0.998383	-6.30975	1.54014e-06	0.999898
Os.27615.1.S1_at	LOC_Os03g11734.1	antiporter/ drug transporter, putative, expressed	-2.61215	0.000113155	0.995351	1.72821	0.00141871	0.989873			1.82451	0.0329992
Os.7075.1.S1_at	LOC_Os03g27230.1	phospho-2-dehydro-3-deoxyheptonate aldolase 2, chloroplast precursor, putative, expressed	-2.61603	1.70811e-07	0.999922	1.44893	0.00969959	0.963602	1.88039	0.0462264	1.75452	0.00644873
Os.6269.1.S1_at	LOC_Os03g19090.1	expressed protein	-2.61776	0.00171192	0.974814
Os.9320.1.S1_at	LOC_Os05g42190.1	flavoprotein wrbA, putative, expressed	-2.628	1.51193e-06	0.999691				1.99937	0.0359633
Os.26592.1.S2_at	LOC_Os06g14370.1	ABA-induced protein, putative, expressed	-2.63813	1.28975e-07	0.999934	-7.77318	0.00358466	0.981198
Os.33534.1.S1_s_at	LOC_Os07g06620.1	protein YABBY, putative, expressed	-2.63879	1.10791e-05	0.998919	-2.02681	0.00105153	0.991713
Os.34960.1.S1_at	LOC_Os07g49114.1	wound-induced protein WI12 containing protein, expressed	-2.64001	0.000743632	0.984952	1.99174	0.00199071	0.987299
Os.30366.1.S1_at	LOC_Os07g45080.1	expressed protein	-2.64258	7.92858e-06	0.999124	-4.468	0.00554534	0.97487
Os.12851.1.S1_at	LOC_Os01g14670.1	nectarin-1 precursor, putative, expressed	-2.6541	2.57135e-06	0.999568
Os.33575.1.S1_at	LOC_Os01g47470.1	ATP binding protein, putative, expressed	-2.66551	0.000219337	0.992966	1.20682	0.00179015	0.988169
Os.15867.1.A1_at	LOC_Os02g45690.1	mechanosensitive ion channel family protein, expressed	-2.66576	4.06038e-05	0.997555	-1.82566	0.00352395	0.981411
Os.49634.1.S1_x_at	LOC_Os01g55510.1	dynein light chain LC6, flagellar outer arm, putative, expressed	-2.67963	0.00278451	0.966075	-3.77023	0.000610703	0.994243
OsAffx.13763.1.S1_at	LOC_Os04g10924.1	hypothetical protein	-2.68214	6.05363e-05	0.996859	-2.02966	0.00796621	0.968047			3.12277	0.0218444
Os.10419.1.S1_a_at			-2.68433	1.60766e-06	0.999679
Os.9388.1.S1_at	LOC_Os04g33200.1	expressed protein	-2.69134	0.000270158	0.991988
Os.7507.1.S1_at	LOC_Os10g02880.1	O-methyltransferase ZRP4, putative, expressed	-2.69401	0.000228303	0.992788
Os.22839.1.S2_at	LOC_Os06g48200.1	xyloglucan endotransglucosylase/hydrolase protein 23 precursor, putative, expressed	-2.69904	0.000332111	0.990887						3.93943	0.0485009
Os.11812.1.S1_at	LOC_Os02g48770.1	jasmonate O-methyltransferase, putative, expressed	-2.71191	0.00154699	0.976336	-1.28541	0.000429918	0.995452	9.40871	0.0103881
Os.11547.1.S1_s_at	LOC_Os06g48030.1	peroxidase 16 precursor, putative, expressed	-2.73655	2.62826e-05	0.99814	-2.79211	0.00312385	0.982845
Os.12791.2.S1_x_at			-2.73882	0.00292001	0.965078	-2.395	0.000516153	0.994858			2.67609	0.0335693
Os.26460.2.S1_x_at	LOC_Os01g32830.1	expressed protein	-2.74249	3.55099e-05	0.997753
Os.4671.1.S1_a_at	LOC_Os01g24710.1	salt stress-induced protein, putative, expressed	-2.74942	8.77826e-06	0.999066				3.46161	0.0251747	7.75837	0.0408122
Os.19118.2.S1_x_at	LOC_Os06g34070.1	esterase precursor, putative, expressed	-2.75474	3.54368e-06	0.999472	-4.57828	0.000758915	0.99334
Os.49135.1.S1_at	LOC_Os01g72520.1	hydrolase, acting on ester bonds, putative, expressed	-2.75641	7.16429e-05	0.996509	-1.91888	0.00950412	0.964088
Os.52742.1.S1_at	LOC_Os05g11010.1	NDR1/HIN1-Like protein 2, putative, expressed	-2.76348	2.1438e-06	0.999615
Os.9684.1.S1_at	LOC_Os06g38960.1	expressed protein	-2.76448	2.53594e-06	0.999572						2.77418	0.0349715
Os.34494.1.S1_at	-		-2.79305	0.00012276	0.995108	-1.97564	0.00201756	0.987185
Os.7189.1.S1_at			-2.80127	0.000140773	0.99467	-1.31649	0.00430371	0.978766			1.14357	0.0394248
OsAffx.14656.1.S1_at	LOC_Os05g12320.1	mtN3 protein-like, putative, expressed	-2.80163	3.1575e-06	0.999509
Os.53704.1.S1_x_at	LOC_Os05g48900.1	fasciclin-like arabinogalactan protein 7 precursor, putative, expressed	-2.82396	1.49987e-07	0.999928
Os.31636.1.S1_at	LOC_Os08g32960.1	type I inositol-1,4,5-trisphosphate 5-phosphatase CVP2, putative, expressed	-2.85352	0.000251975	0.992329
Os.9679.1.S1_at	LOC_Os11g07830.1	dirigent-like protein pDIR9, putative, expressed	-2.85372	0.00314129	0.96349
Os.43491.1.S1_x_at	LOC_Os01g11620.1	esterase precursor, putative, expressed	-2.85511	0.00360696	0.960291
Os.14745.1.S1_at	LOC_Os11g42500.1	disease resistance response protein 206, putative, expressed	-2.87577	5.44056e-06	0.999309
OsAffx.28771.1.S1_at	LOC_Os07g35940.1	beta-amylase, putative	-2.89736	4.86535e-06	0.999356
OsAffx.25289.1.S1_x_at	LOC_Os03g29920.1	expressed protein	-2.90363	3.24017e-05	0.997878	-1.22717	0.00438726	0.978493			1.30915	0.0254331
Os.7756.2.S1_x_at			-2.91133	0.000436147	0.989199	-11.3679	0.000411109	0.995587
OsAffx.31341.1.S1_s_at	LOC_Os11g37200.1	transmembrane BAX inhibitor motif-containing protein 4, putative, expressed	-2.91899	1.5791e-05	0.998649
Os.48061.1.A1_x_at	LOC_Os06g18670.1	anthocyanidin 3-O-glucosyltransferase, putative, expressed	-2.92062	0.00052664	0.987855
Os.49544.1.S1_at	LOC_Os09g07350.1	fasciclin-like arabinogalactan protein 8 precursor, putative, expressed	-2.93053	0.00126123	0.979134	-1.56845	0.00108663	0.991529
Os.12791.1.S1_a_at	LOC_Os05g02070.1	metallothionein-like protein type 2, putative, expressed	-2.93777	0.00237159	0.969243	-2.52495	0.00263262	0.984694			3.73624	0.00869393
Os.19118.2.S1_at	LOC_Os06g34070.1	esterase precursor, putative, expressed	-2.95443	5.83169e-06	0.999278	-4.85328	0.0021957	0.98644
Os.49524.1.S1_at	LOC_Os11g39990.1	patatin T5 precursor, putative, expressed	-2.96944	0.000101833	0.995648
Os.54602.1.S1_s_at	LOC_Os04g32850.1	extensin precursor, putative, expressed	-3.00227	3.48348e-05	0.99778	-5.87353	0.000730665	0.993507
Os.23215.1.S1_at	LOC_Os06g24404.1	anther-specific proline-rich protein APG precursor, putative, expressed	-3.02621	2.57278e-05	0.998164
Os.13708.1.S1_at	LOC_Os03g14250.1	expressed protein	-3.02787	1.09533e-07	0.999941
Os.6664.1.S1_at	LOC_Os05g47700.1	nonspecific lipid-transfer protein precursor, putative, expressed	-3.06611	0.000183276	0.993713	1.39423	0.00453721	0.978006	69.516	0.0392108	1.24384	0.000501248
Os.12412.1.S1_at	LOC_Os02g16500.1	AGP16, putative, expressed	-3.11586	5.55216e-06	0.9993
Os.16627.1.S1_at			-3.13247	9.424e-07	0.999771
Os.40338.1.S1_at			-3.14513	1.27068e-05	0.998822
Os.35815.1.S1_at	LOC_Os01g02080.1	peptidyl-prolyl cis-trans isomerase, putative, expressed	-3.15465	2.80281e-06	0.999544	-5.06224	0.000226679	0.997042
Os.51065.1.S1_at	LOC_Os09g35630.1	protein binding protein, putative, expressed	-3.16097	9.49889e-06	0.999019	1.09411	0.00111111	0.991402
Os.7128.1.S1_at	LOC_Os03g14654.1	36.4 kDa proline-rich protein, putative, expressed	-3.16839	7.21045e-07	0.999806
OsAffx.14103.1.S1_x_at	LOC_Os04g32850.1	extensin precursor, putative, expressed	-3.17133	2.7678e-06	0.999548	-6.92369	0.000122757	0.998042
OsAffx.26492.1.S1_s_at	LOC_Os04g46830.1	cortical cell-delineating protein precursor, putative, expressed	-3.19022	8.61679e-05	0.996081
OsAffx.13783.1.S1_at	LOC_Os04g11970.1	O-methyltransferase ZRP4, putative	-3.19266	0.000688239	0.985658
Os.5500.1.S1_s_at	LOC_Os08g23180.1	fasciclin-like arabinogalactan protein 8 precursor, putative, expressed	-3.19366	7.78777e-06	0.999134						1.90151	0.0329543
Os.15281.1.S1_x_at	LOC_Os07g46920.1	sex determination protein tasselseed-2, putative, expressed	-3.22426	0.00334223	0.962087
Os.23225.1.A1_at	LOC_Os09g20880.1	ATP binding protein, putative, expressed	-3.22551	1.1887e-05	0.99887	-2.08345	0.00760916	0.969003
Os.18485.1.S1_s_at	LOC_Os03g52680.1	expressed protein	-3.22728	1.27505e-05	0.998819				-2.36893	0.0340403
Os.52821.1.S1_at	LOC_Os11g37200.1	transmembrane BAX inhibitor motif-containing protein 4, putative, expressed	-3.23422	2.17688e-07	0.999909
Os.6592.1.S1_a_at	LOC_Os05g04380.1	peroxidase 1 precursor, putative, expressed	-3.24342	7.32051e-08	0.999954
Os.51604.1.S1_at			-3.25504	2.27422e-06	0.999601
Os.12791.2.S1_a_at	LOC_Os05g02070.1	metallothionein-like protein type 2, putative, expressed	-3.25873	0.000591332	0.986948	-2.55483	0.00252327	0.985121			3.29483	0.0160693
Os.9709.2.S1_at	LOC_Os08g06380.1	CSLF6 - cellulose synthase-like family F; beta1,3;1,4 glucan synthase, expressed	-3.25999	6.31215e-07	0.999822
Os.50300.1.S1_s_at	LOC_Os06g20040.1	aspartic proteinase nepenthesin-2 precursor, putative, expressed	-3.28711	7.84648e-07	0.999795						1.71637	0.0485922
Os.51480.1.S1_x_at	LOC_Os01g62980.1	lipid binding protein, putative, expressed	-3.29326	0.000464432	0.988769	-1.1871	0.00267279	0.984539	7.63012	0.0314797
Os.8558.1.S1_at	LOC_Os02g11770.1	expressed protein	-3.29856	0.000109992	0.995433	-1.86512	0.00804805	0.96783			2.06846	0.0144729
Os.9382.1.S1_at	LOC_Os06g02780.1	aspartic proteinase nepenthesin-2 precursor, putative, expressed	-3.30467	4.63228e-07	0.999853	-3.42887	4.09183e-05	0.999066
Os.18597.1.S1_at	LOC_Os03g09930.1	sulfate transporter 2.1, putative, expressed	-3.31496	0.00188381	0.97329						4.08277	0.0422916
Os.37902.1.S1_at			-3.33567	2.4155e-05	0.998236
Os.5099.1.S1_at	LOC_Os10g39170.1	peroxidase 1 precursor, putative, expressed	-3.34977	4.1018e-06	0.999421
Os.18057.1.A1_at	LOC_Os02g50640.1	microtubule-associated protein TORTIFOLIA1, putative, expressed	-3.35458	3.11346e-06	0.999513
OsAffx.5283.1.S1_at	LOC_Os07g10440.1	expressed protein	-3.37378	4.50833e-07	0.999856	-1.56034	0.000829287	0.992932
Os.4644.1.S1_at	LOC_Os01g60770.1	alpha-expansin 10 precursor, putative, expressed	-3.38892	0.00122577	0.979498
Os.10179.1.S1_at	LOC_Os06g03640.1	protein binding protein, putative, expressed	-3.41541	1.12866e-07	0.99994						1.39473	0.0106012
Os.7756.2.S1_at			-3.44263	0.000445205	0.98906	-11.2643	0.000507196	0.994918
Os.12266.1.S1_at	LOC_Os05g06780.1	lipid binding protein, putative, expressed	-3.49855	1.05374e-08	0.999986	-1.52348	0.00713914	0.970285	26.331	0.033818
OsAffx.12324.1.S1_at	LOC_Os02g33030.1	carbonic anhydrase precursor, putative, expressed	-3.51076	1.91104e-05	0.998477	-2.27512	0.000200632	0.997275
Os.11155.1.S1_at	LOC_Os03g45920.1	tubulin beta-8 chain, putative, expressed	-3.53109	1.8839e-07	0.999917
Os.27244.1.A1_s_at	LOC_Os04g32850.1	extensin precursor, putative, expressed	-3.53739	1.76285e-06	0.99966	-7.28639	0.000150471	0.997755
Os.13996.1.S1_at	LOC_Os07g40860.1	vegetative cell wall protein gp1 precursor, putative, expressed	-3.55277	1.73797e-05	0.998565				3.36273	0.00886129	1.59405	0.00784663
Os.27550.1.S1_at	LOC_Os07g06680.1	fasciclin domain, putative, expressed	-3.57082	3.19725e-07	0.999884
Os.8475.2.S1_at	LOC_Os08g38170.1	GMP synthase, putative, expressed	-3.62543	1.48849e-05	0.998698
Os.54929.1.S1_at	LOC_Os04g46400.1	dehydration-responsive element-binding protein 1B, putative, expressed	-3.66826	5.84199e-06	0.999277
Os.27465.1.S1_at	LOC_Os03g18890.1	transferase, transferring glycosyl groups, putative, expressed	-3.68551	1.31591e-05	0.998795
Os.52075.1.S1_at	LOC_Os03g17500.1	expressed protein	-3.71368	5.89823e-05	0.99691
Os.11958.1.S1_at	LOC_Os03g56940.1	protein app1, putative, expressed	-3.76553	0.00111572	0.980655	-17.3594	0.00441919	0.978389
Os.26482.1.S1_at	LOC_Os10g40420.1	36.4 kDa proline-rich protein, putative, expressed	-3.79346	4.68153e-06	0.999371				-2.1867	0.00832303
Os.45929.1.S1_at	LOC_Os05g34170.1	tubulin beta-6 chain, putative, expressed	-3.86861	5.69056e-05	0.996979	-1.9606	0.0035512	0.981315
Os.25639.1.S1_at	LOC_Os04g28420.1	peptidyl-prolyl isomerase, putative, expressed	-4.11598	0.000391903	0.989896				12.8172	0.0454109
Os.2954.1.S1_at	LOC_Os03g25440.1	expressed protein	-4.12964	4.28865e-07	0.99986	-8.85738	0.00651485	0.972035
Os.54555.1.S1_at	LOC_Os05g07060.1	fasciclin-like arabinogalactan protein 7 precursor, putative, expressed	-4.41974	2.24637e-07	0.999907
Os.8314.1.S1_at	LOC_Os04g59330.1	expressed protein	-4.44544	1.97281e-07	0.999914
Os.11246.1.S1_at	LOC_Os01g02940.1	glycosyltransferase, putative, expressed	-4.60749	2.50202e-06	0.999576
Os.6786.1.S1_a_at	LOC_Os10g40720.1	beta-expansin 1a precursor, putative, expressed	-4.7813	1.61017e-05	0.998633	-7.9708	3.75276e-06	0.999813
Os.51595.1.S1_at	LOC_Os01g46370.2	triacylglycerol lipase, putative, expressed	-5.25772	4.94686e-06	0.999349
Os.5299.2.S1_a_at	LOC_Os05g37970.1	USP family protein, putative, expressed	-5.45895	1.78704e-06	0.999657
Os.4683.2.S1_at	LOC_Os01g42520.1	expressed protein	-5.58735	2.77309e-05	0.998076
Os.820.1.S1_s_at	LOC_Os01g19020.1	peroxidase 1 precursor, putative, expressed	-5.88498	5.86764e-08	0.99996
Os.12629.1.S1_at	LOC_Os01g45914.1	expressed protein	-6.30256	1.76463e-06	0.999659
Os.24786.1.S1_s_at	LOC_Os04g48870.1	nitrilase-associated protein, putative, expressed	-6.49425	1.13475e-06	0.999742
Os.15854.1.S1_at			-8.06245	6.33265e-06	0.999239
Os.8482.1.S1_s_at			-9.21027	0.00240827	0.968953
Os.10394.1.S1_at	-
Os.10405.1.S1_at	-					1.39898	0.00935097	0.964472
Os.10626.1.S1_at	-
Os.11905.1.S1_at	-
Os.11910.1.S1_at	-					1.69296	0.00727092	0.969923
Os.11987.2.A1_at	-					-1.19564	0.00991859	0.96306	-1.18062	0.0493249	-1.34408	3.12083e-06
Os.12620.1.S1_at	-
Os.12833.1.S1_at	-
Os.13501.1.S1_at	-
Os.14585.1.S1_s_at	-
Os.16060.1.A1_at	-
Os.16576.1.S1_at	-
Os.16775.1.S1_at	-
Os.16805.1.S1_at	-					-2.2131	0.000330312	0.99619
Os.16805.1.S1_x_at	-					-2.23275	0.000395316	0.995701
Os.16866.1.S1_at	-					1.42496	8.05198e-05	0.998526			-1.04249	0.0172182
Os.17546.5.A1_x_at	-
Os.17912.1.A1_at	-
Os.18311.1.S1_at	-
Os.18383.1.A1_at	-
Os.19069.1.S2_at	-
Os.19069.1.S2_x_at	-
Os.19102.1.S1_at	-
Os.19276.1.S1_at	-
Os.19391.1.S1_s_at	-
Os.20851.1.A1_at	-
Os.20851.1.A1_x_at	-										-1.83841	0.00156256
Os.21858.1.S1_at	-
Os.21858.2.S1_x_at	-					1.89823	0.00891074	0.965588
Os.21883.1.S1_at	-
Os.22730.2.S1_at	-
Os.22932.1.S1_at	-
Os.22945.1.S1_at	-
Os.23951.1.A1_at	-								-1.12477	0.0241711
Os.24359.1.S1_at	-
Os.24551.2.S1_at	-
Os.25251.1.A1_at	-
Os.26297.2.S1_at	-
Os.26637.1.S1_at	-					-2.27982	0.00255964	0.984979
Os.26707.1.S1_at	-
Os.26761.1.S1_s_at	-					-1.8616	1.30544e-05	0.999567
Os.27180.1.S1_at	-
Os.272.2.A1_at	-
Os.27261.1.S1_at	-
Os.27280.1.S1_at	-
Os.27325.1.S1_at	-
Os.27370.1.S1_at	-
Os.27697.1.A1_at	-
Os.27697.1.A1_x_at	-
Os.27705.2.A1_at	-
Os.27860.3.S1_x_at	-
Os.27866.2.A1_at	-					-1.32589	0.0106096	0.961379
Os.28401.1.S1_at	-
Os.28618.1.S1_at	-
Os.29966.1.S1_x_at	-
Os.31038.1.S1_at	-
Os.31112.2.S1_at	-
Os.31112.3.S1_at	-
Os.31112.3.S1_x_at	-
Os.31529.1.S1_at	-
Os.31613.2.S1_at	-
Os.31613.2.S1_x_at	-
Os.31670.1.S1_at	-
Os.33339.1.S1_x_at	-
Os.33928.2.S1_at	-
Os.34494.2.S1_x_at	-										1.13767	0.0413195
Os.36034.1.S1_at	-
Os.37047.1.S1_at	-
Os.37064.1.S1_at	-
Os.37064.2.S1_x_at	-					-1.43292	0.00279315	0.984078
Os.37644.1.S1_at	-
Os.37693.1.A1_at	-
Os.3808.3.S1_at	-
Os.38109.1.S1_at	-
Os.40548.2.A1_at	-
Os.40548.2.A1_x_at	-
Os.41662.1.S1_at	-
Os.42815.1.S1_at	-
Os.46321.1.A1_s_at	-
Os.4637.1.S1_s_at	-
Os.46770.1.S1_at	-
Os.46866.2.S1_at	-
Os.4753.1.S1_at	-
Os.47651.1.S1_s_at	-
Os.47988.1.S1_at	-					1.7208	0.00156216	0.989199
Os.48756.1.A1_at	-
Os.48911.1.A1_s_at	-
Os.49138.1.A1_at	-
Os.49138.1.A1_x_at	-
Os.49291.1.S1_at	-
Os.49299.1.S1_at	-
Os.49349.1.S1_at	-
Os.49350.1.S1_at	-
Os.49386.1.S1_at	-
Os.49420.1.S1_at	-
Os.49425.1.S1_at	-
Os.49449.1.S1_at	-
Os.49542.1.S1_at	-
Os.49555.1.S1_at	-
Os.49847.1.S1_at	-
Os.49883.1.S2_at	-
Os.49905.1.S1_at	-
Os.4996.1.S1_at	-					1.48789	0.00796781	0.968043
Os.49974.1.S1_at	-
Os.50120.1.S1_at	-
Os.5018.1.S1_at	-
Os.50237.1.S1_at	-					1.09679	0.00511066	0.976196
Os.50242.1.S1_at	-
Os.50250.1.S2_at	-
Os.50257.2.S1_at	-
Os.5047.1.S1_at	-
Os.50786.1.S1_at	-
Os.50893.1.S1_at	-
Os.50893.1.S1_x_at	-
Os.51099.1.S1_at	-
Os.51131.1.S1_at	-
Os.51248.1.S1_at	-
Os.51251.1.S1_at	-
Os.51252.1.S1_at	-					-1.63585	0.00401899	0.979711
Os.51328.1.S1_at	-										-1.02977	0.0302515
Os.51424.1.S1_at	-
Os.51464.1.A1_at	-
Os.51472.1.S1_at	-
Os.51494.1.S1_at	-
Os.51535.1.S1_at	-
Os.51580.1.S1_at	-
Os.51585.1.S1_at	-
Os.51738.1.S1_at	-
Os.51801.1.S1_at	-
Os.51878.1.S1_at	-
Os.52017.1.S1_at	-
Os.52165.1.S1_at	-
Os.52410.1.S1_at	-
Os.52417.1.S1_at	-
Os.52464.1.S1_at	-
Os.52468.1.S1_at	-
Os.5251.1.S1_at	-
Os.52519.1.S1_at	-
Os.52554.1.S1_at	-
Os.52586.1.S1_at	-
Os.52691.1.S1_at	-										-1.10353	0.0369005
Os.52770.2.S1_at	-
Os.52856.1.S1_at	-
Os.5291.1.S1_at	-
Os.52959.1.S1_at	-
Os.53013.2.S1_at	-
Os.53157.1.S1_at	-
Os.53215.1.S1_at	-
Os.53292.1.S1_x_at	-
Os.53310.1.S1_at	-								-2.25004	0.00816092
Os.53493.1.S1_at	-
Os.53671.1.S1_at	-
Os.53697.1.S1_at	-
Os.53915.1.S1_at	-
Os.53953.1.S1_at	-										1.1306	0.0171748
Os.53991.1.S1_at	-
Os.54179.1.S1_at	-
Os.54310.1.S1_at	-
Os.54310.1.S1_s_at	-
Os.54452.1.S1_x_at	-
Os.54654.1.S1_at	-
Os.54661.1.S1_at	-
Os.54713.1.S1_at	-
Os.54718.1.S1_at	-										-1.28378	0.0327198
Os.54740.1.A1_at	-
Os.54756.1.S1_at	-
Os.54918.1.S1_at	-
Os.54998.1.S1_at	-
Os.55079.1.S1_at	-
Os.55098.1.S1_at	-
Os.55113.1.S1_at	-
Os.55182.1.S1_at	-
Os.55249.1.S1_at	-
Os.55281.1.S1_at	-
Os.55305.1.S1_at	-
Os.55376.1.S1_at	-
Os.55580.1.S1_at	-
Os.5568.1.S1_at	-
Os.55936.1.S1_at	-
Os.56280.1.S1_at	-										-1.12679	0.0363591
Os.57008.1.S1_at	-
Os.57167.1.S1_at	-
Os.57167.1.S1_x_at	-
Os.57193.1.S1_at	-										1.06418	0.0288837
Os.57297.1.S1_at	-								1.11637	0.0207795
Os.57533.1.S1_at	-
Os.5846.1.S1_at	-
Os.6199.1.A1_at	-
Os.6630.1.S1_at	-
Os.6640.1.S1_at	-
Os.6862.1.S1_at	-
Os.6872.1.A1_at	-
Os.6901.1.S1_at	-					12.6536	0.000349931	0.996039			1.96938	0.048343
Os.7057.1.S1_at	-
Os.7070.1.S2_at	-
Os.7379.1.S1_at	-
Os.7815.1.S1_at	-
Os.8214.1.S1_at	-
Os.8747.1.S2_x_at	-
Os.8747.2.S1_at	-
Os.8756.1.A1_at	-
Os.9304.1.S1_at	-
Os.9324.1.S1_at	-
Os.9462.1.A1_at	-
Os.9462.2.S1_at	-
OsAffx.11890.1.S1_at	-
OsAffx.12573.1.S1_at	-
OsAffx.13482.1.S1_at	-
OsAffx.16737.1.S1_at	-
OsAffx.16831.1.S1_at	-
OsAffx.18587.1.S1_at	-
OsAffx.18607.1.S1_x_at	-
OsAffx.21062.1.S1_x_at	-
OsAffx.25671.1.S1_at	-
OsAffx.27684.1.S1_s_at	-
OsAffx.2970.1.S1_x_at	-
OsAffx.30150.3.S1_at	-
OsAffx.5177.1.S1_at	-
OsAffx.5746.1.S1_s_at	-
OsAffx.7297.1.S1_at	-
OsAffx.8692.1.S1_at	-
OsAffx.8692.1.S1_x_at	-
Os.24643.1.S1_at	LOC_Os01g01010.1	TBC domain containing protein, expressed
Os.33183.1.S1_at	LOC_Os01g01030.1	monocopper oxidase precursor, putative, expressed
Os.27571.1.S1_at	LOC_Os01g01040.1	expressed protein
Os.27637.1.S1_at	LOC_Os01g01050.1	R3H domain containing protein, expressed
Os.4725.1.S1_at	LOC_Os01g01060.1	40S ribosomal protein S5, putative, expressed				1.81866	0.00070481	0.993662
Os.26562.1.S1_at	LOC_Os01g01070.1	expressed protein
Os.46612.1.S1_x_at	LOC_Os01g01070.1	expressed protein
Os.21356.1.S1_at	LOC_Os01g01080.1	sphingosine-1-phosphate lyase, putative, expressed
Os.13225.1.S2_at	LOC_Os01g01130.1	snurportin-1, putative, expressed
Os.45872.1.S1_at	LOC_Os01g01130.1	snurportin-1, putative, expressed
Os.15960.1.S1_a_at	LOC_Os01g01150.1	nucleic acid binding protein, putative, expressed
Os.15960.2.S1_at	LOC_Os01g01150.2	nucleic acid binding protein, putative, expressed
Os.5648.1.S1_at	LOC_Os01g01160.1	chaperone protein dnaJ 20, chloroplast precursor, putative, expressed
Os.32622.1.S1_at	LOC_Os01g01170.1	expressed protein
Os.7527.1.S1_at	LOC_Os01g01280.1	expressed protein
Os.48026.1.A1_at	LOC_Os01g01290.1	histone-like transcription factor and archaeal histone family protein, expressed
Os.13236.1.S1_at	LOC_Os01g01295.1	expressed protein
Os.9865.1.S1_at	LOC_Os01g01302.1	shikimate kinase family protein, expressed
Os.9865.2.S1_x_at	LOC_Os01g01302.1	shikimate kinase family protein, expressed
Os.10818.1.S1_at	LOC_Os01g01307.1	translocon-associated protein beta containing protein, expressed				1.36665	0.0107961	0.960932
Os.24886.1.S1_at	LOC_Os01g01312.1	retrotransposon protein, putative, Ty1-copia subclass, expressed
Os.38378.1.S1_a_at	LOC_Os01g01340.1	light-induced protein 1-like, putative, expressed
Os.34674.1.S1_at	LOC_Os01g01360.1	peptide transporter PTR2, putative, expressed
Os.37244.1.S1_a_at	LOC_Os01g01369.1	3-beta-hydroxysteroid-delta-isomerase, putative, expressed				1.79022	0.000407127	0.995615
Os.37244.1.S1_at	LOC_Os01g01369.1	3-beta-hydroxysteroid-delta-isomerase, putative, expressed				1.80188	0.000156775	0.997692
OsAffx.1860.1.S1_at	LOC_Os01g01369.1	3-beta-hydroxysteroid-delta-isomerase, putative, expressed				1.26128	3.50575e-05	0.999158
Os.53031.1.S1_at	LOC_Os01g01380.1	expressed protein
Os.799.1.S1_at	LOC_Os01g01390.1	expressed protein
Os.32481.1.S1_at	LOC_Os01g01420.1	expressed protein
Os.802.1.S1_at	LOC_Os01g01430.1	NAC domain-containing protein 18, putative, expressed
Os.12311.1.S1_at	LOC_Os01g01450.1	stress responsive protein, putative, expressed
Os.12311.1.S1_x_at	LOC_Os01g01450.1	stress responsive protein, putative, expressed
Os.37961.1.S1_s_at	LOC_Os01g01484.1	light-mediated development protein DET1, putative, expressed
Os.809.1.A1_at	LOC_Os01g01484.1
OsAffx.23027.2.S1_at	LOC_Os01g01500.1	conserved hypothetical protein
Os.810.1.S1_at	LOC_Os01g01510.1	expressed protein
Os.810.2.S1_x_at	LOC_Os01g01510.1	expressed protein
Os.810.3.S1_x_at	LOC_Os01g01510.1	expressed protein
Os.49344.1.S1_at	LOC_Os01g01570.1	kinesin heavy chain, putative, expressed				1.70352	0.00135405	0.990185
OsAffx.10250.1.S1_at	LOC_Os01g01580.1	expressed protein
Os.35606.1.S1_at	LOC_Os01g01610.1	HESB-like domain-containing protein 2, mitochondrial precursor, putative, expressed				1.48361	0.00127622	0.990566
Os.35606.2.S1_x_at	LOC_Os01g01610.1
Os.996.1.S1_at	LOC_Os01g01620.1	ribokinase, putative, expressed
Os.37078.1.S1_at	LOC_Os01g01640.1	RER1A protein, putative, expressed				1.37892	0.00610223	0.973222
Os.32454.1.S1_at	LOC_Os01g01650.1	isoflavone reductase homolog IRL, putative, expressed
Os.1000.1.S1_at	LOC_Os01g01660.1	isoflavone reductase homolog IRL, putative, expressed
OsAffx.23032.1.S1_at	LOC_Os01g01670.1	expressed protein				1.67703	0.0100891	0.962642
Os.37016.1.A1_at	LOC_Os01g01680.1	expressed protein
Os.37016.2.S1_x_at	LOC_Os01g01680.1	expressed protein
Os.17083.1.S1_at	LOC_Os01g01689.1	phosphatidylinositol 3- and 4-kinase family protein, expressed
Os.20521.1.S2_at	LOC_Os01g01700.1	RING-box protein 1a, putative, expressed
Os.1005.1.S1_at	LOC_Os01g01710.1	1-deoxy-D-xylulose 5-phosphate reductoisomerase, chloroplast precursor, putative, expressed
Os.27278.1.S1_at	LOC_Os01g01720.1	peroxin Pex14, putative, expressed
Os.27278.1.S1_s_at	LOC_Os01g01720.1	peroxin Pex14, putative, expressed
Os.32421.1.A1_at	LOC_Os01g01720.1	peroxin Pex14, putative, expressed
OsAffx.23038.1.S1_x_at	LOC_Os01g01730.1	conserved hypothetical protein
Os.40425.1.A1_x_at	LOC_Os01g01740.1	HT1 protein kinase, putative, expressed
Os.34815.1.S1_at	LOC_Os01g01780.1	limonene cyclase like protein, putative, expressed
Os.38048.1.S1_a_at	LOC_Os01g01790.1	expressed protein
Os.38048.2.S1_x_at	LOC_Os01g01790.1	expressed protein
Os.17349.1.S1_s_at	LOC_Os01g01800.1	expressed protein
Os.20415.1.S1_at	LOC_Os01g01800.1	expressed protein
Os.15541.1.S1_at	LOC_Os01g01830.1	prolyl endopeptidase, putative, expressed
Os.10300.1.S1_x_at	LOC_Os01g01840.1	helix-loop-helix DNA-binding domain containing protein, expressed
Os.30044.1.S1_a_at	LOC_Os01g01870.1	helix-loop-helix DNA-binding domain containing protein, expressed				-1.74209	0.000534934	0.994733
Os.9464.1.A1_at	LOC_Os01g01890.1	expressed protein				-1.70186	0.00650994	0.972048
OsAffx.23048.1.S1_x_at	LOC_Os01g01920.1	HD domain containing protein, expressed
Os.37423.1.S1_at	LOC_Os01g01940.1	expressed protein
Os.6597.1.S1_at	LOC_Os01g01960.1	paired amphipathic helix repeat family protein, expressed
Os.6597.2.S1_x_at	LOC_Os01g01960.1	paired amphipathic helix repeat family protein, expressed
OsAffx.23086.1.S1_at	LOC_Os01g01970.1	expressed protein
OsAffx.23086.1.S1_s_at	LOC_Os01g01970.1	expressed protein
OsAffx.23051.1.S1_x_at	LOC_Os01g02000.1	phosphate transporter 1, putative, expressed
Os.56224.1.S1_at	LOC_Os01g02010.1	expressed protein				1.98399	0.000255557	0.996794			2.51831	0.00402828
Os.11832.1.S1_at	LOC_Os01g02040.1	ATP binding protein, putative, expressed
Os.49998.1.S1_at	LOC_Os01g02050.1	phosphoenolpyruvate carboxylase 4, putative, expressed
Os.1644.1.S1_at	LOC_Os01g02090.1	expressed protein
Os.35391.1.S1_at	LOC_Os01g02100.1	transposon protein, putative, unclassified, expressed
Os.35391.2.S1_x_at	LOC_Os01g02100.1	transposon protein, putative, unclassified, expressed
Os.53043.1.S1_at	LOC_Os01g02170.1	expressed protein							-1.04055	0.0203552
Os.53043.1.S1_x_at	LOC_Os01g02170.1	expressed protein
Os.37685.1.A1_at	LOC_Os01g02180.1	expressed protein
Os.1660.1.S1_at	LOC_Os01g02200.1	ubiquitin-protein ligase, putative, expressed
Os.45831.1.S1_x_at	LOC_Os01g02270.1	conserved hypothetical protein
OsAffx.10878.2.S1_x_at	LOC_Os01g02310.1	protein kinase/ transmembrane receptor protein serine/threonine kinase, putative, expressed
Os.34013.2.S1_x_at	LOC_Os01g02320.1	TAK14, putative, expressed
Os.37621.2.S1_at	LOC_Os01g02334.1	expressed protein
Os.40177.1.S1_at	LOC_Os01g02350.1	receptor-like kinase ARK1AS, putative, expressed
OsAffx.22827.1.S1_x_at	LOC_Os01g02350.1	receptor-like kinase ARK1AS, putative, expressed
Os.1849.1.S1_at	LOC_Os01g02390.1	TAK14, putative, expressed				-1.34122	0.00984619	0.963239
Os.1977.1.S1_a_at	LOC_Os01g02400.1	Ser/Thr receptor-like kinase, putative, expressed				-1.41694	0.00202128	0.987169
Os.48023.1.A1_at	LOC_Os01g02410.1	protein kinase domain containing protein, expressed
Os.34602.1.S1_at	LOC_Os01g02450.1	retrotransposon protein, putative, unclassified
OsAffx.10882.2.S1_x_at	LOC_Os01g02580.1	receptor kinase ORK10, putative
OsAffx.26617.2.S1_x_at	LOC_Os01g02610.1	protein kinase domain containing protein
OsAffx.26617.5.S1_x_at	LOC_Os01g02610.1	protein kinase domain containing protein
OsAffx.1916.1.S1_s_at	LOC_Os01g02710.1	LRk-type protein, putative
OsAffx.23091.2.S1_x_at	LOC_Os01g02730.1	TAK14, putative, expressed
Os.35772.3.S1_at	LOC_Os01g02800.1	receptor-like kinase ARK1AS, putative, expressed
Os.35772.1.S1_at	LOC_Os01g02830.1	receptor-like kinase ARK1AS, putative, expressed
OsAffx.23090.3.S1_at	LOC_Os01g02840.1	LRK14, putative, expressed
OsAffx.23090.3.S1_x_at	LOC_Os01g02840.1	LRK14, putative, expressed				1.77238	1.49267e-05	0.999526
Os.1981.1.S1_at	LOC_Os01g02880.1	fructose-bisphosphate aldolase, chloroplast precursor, putative, expressed				1.54046	0.00165391	0.988779
Os.45507.1.S1_at	LOC_Os01g02884.1	ATP binding protein, putative, expressed
Os.34721.1.S1_at	LOC_Os01g02920.1	glycosyltransferase, putative, expressed
Os.32335.1.S1_at	LOC_Os01g02960.1	expressed protein
Os.1070.1.S1_at	LOC_Os01g03020.1	leucyl-tRNA synthetase, putative, expressed
Os.38065.1.S1_at	LOC_Os01g03030.1	alanyl-tRNA synthetase, putative, expressed				1.3925	0.00971624	0.96356
Os.1071.1.S1_at	LOC_Os01g03040.1	expressed protein
Os.54619.1.S1_at	LOC_Os01g03050.1	fruit protein PKIWI502, putative, expressed
Os.12185.1.S1_at	LOC_Os01g03060.1	sarcoplasmic reticulum histidine-rich calcium-binding protein precursor, putative, expressed
Os.28076.1.S1_at	LOC_Os01g03070.1	eukaryotic translation initiation factor 3 subunit 10, putative, expressed
Os.28076.1.S2_at	LOC_Os01g03070.1	eukaryotic translation initiation factor 3 subunit 10, putative, expressed				1.43289	0.00532857	0.975527
Os.1177.1.S1_a_at	LOC_Os01g03090.1	SLL2, putative, expressed
Os.45490.1.S1_x_at	LOC_Os01g03090.1	SLL2, putative, expressed
Os.49076.1.S1_at	LOC_Os01g03110.1	expressed protein
Os.55272.1.S1_at	LOC_Os01g03130.1	expressed protein				1.88367	0.00380886	0.980423	-1.15724	0.0402499
OsAffx.23070.1.S1_at	LOC_Os01g03130.1	expressed protein
Os.1182.1.S1_x_at	LOC_Os01g03144.1	ABC-2 type transporter family protein, expressed				6.36949	3.92462e-08	0.999991			1.49036	0.0403928
Os.45486.1.S1_x_at	LOC_Os01g03144.1	ABC-2 type transporter family protein, expressed
Os.6520.1.S1_at	LOC_Os01g03160.1	xylosyltransferase 1, putative, expressed
Os.30032.1.S1_at	LOC_Os01g03180.1	pr5, putative, expressed
Os.30032.2.S1_x_at	LOC_Os01g03180.1	pr5, putative, expressed
Os.32459.1.S1_at	LOC_Os01g03310.1	Bowman-Birk type bran trypsin inhibitor precursor, putative, expressed
Os.32459.2.S1_x_at	LOC_Os01g03320.1
Os.19472.1.S1_at	LOC_Os01g03330.1	Bowman-Birk type bran trypsin inhibitor precursor, putative, expressed				2.17816	0.00107769	0.991576			1.95014	0.0372731
OsAffx.10592.1.S1_at	LOC_Os01g03420.1	ubiquitin-protein ligase/ zinc ion binding protein, putative
OsAffx.23101.2.S1_at	LOC_Os01g03480.1	expressed protein							-1.14372	0.037888	1.14693	0.0469102
Os.45460.1.S1_at	LOC_Os01g03500.1	expressed protein
Os.45460.2.S1_at	LOC_Os01g03500.1
Os.45460.2.S1_x_at	LOC_Os01g03500.1
Os.19834.1.S1_at	LOC_Os01g03510.1	stress protein, putative, expressed
Os.965.1.S1_at	LOC_Os01g03520.1	ubiquitin conjugating enzyme/ ubiquitin-like activating enzyme, putative, expressed
Os.965.2.S1_x_at	LOC_Os01g03520.1	ubiquitin conjugating enzyme/ ubiquitin-like activating enzyme, putative, expressed
Os.50498.1.S1_at	LOC_Os01g03549.1	copper ion binding protein, putative, expressed
Os.26958.1.S1_at	LOC_Os01g03570.1	transcription factor X1, putative, expressed
Os.31788.2.A1_at	LOC_Os01g03630.1	spore coat protein, putative, expressed
Os.845.1.A1_at	LOC_Os01g03650.1	expressed protein				1.39844	0.00748715	0.969333
Os.845.2.A1_x_at	LOC_Os01g03650.1	expressed protein
Os.18008.1.S1_at	LOC_Os01g03660.3	expressed protein
Os.53501.1.S1_at	LOC_Os01g03690.1	serine/threonine-protein kinase receptor precursor, putative, expressed
Os.34778.1.S1_at	LOC_Os01g03710.1	mannose-6-phosphate isomerase, putative, expressed
Os.855.1.S1_at	LOC_Os01g03730.1	nuclease PA3, putative, expressed				8.29503	1.79391e-05	0.999464	14.0732	0.0452961	1.76745	0.00549092
Os.53305.1.S1_at	LOC_Os01g03740.1	nuclease PA3, putative, expressed									1.15116	0.0491008
Os.40187.1.S1_at	LOC_Os01g03750.1	expressed protein
Os.4629.1.S1_at	LOC_Os01g03760.1	expressed protein				1.48278	0.00323371	0.982445
OsAffx.1728.1.S1_at	LOC_Os01g03810.1	expressed protein
Os.17030.1.S1_at	LOC_Os01g03820.1	C2 domain containing protein, expressed
Os.20597.1.S1_at	LOC_Os01g03870.1	expressed protein
OsAffx.10898.1.S1_x_at	LOC_Os01g03940.1	expressed protein
Os.19761.1.S1_at	LOC_Os01g03950.1	alpha-D-xylosidase, putative, expressed
Os.3721.1.S1_at	LOC_Os01g03980.1	expressed protein				-1.6804	0.00607885	0.97329
Os.9023.1.S1_at	LOC_Os01g04010.1	expressed protein
Os.9023.1.S1_x_at	LOC_Os01g04010.1	expressed protein
Os.4663.1.S2_at	LOC_Os01g04020.1	pathogenesis-related genes transcriptional activator PTI6, putative, expressed
Os.16822.1.S1_at	LOC_Os01g04030.1	signal peptidase complex subunit 3, putative, expressed
Os.3729.1.S1_at	LOC_Os01g04050.1	Bowman-Birk type wound-induced proteinase inhibitor WIP1 precursor, putative, expressed									3.73987	0.00373209
Os.27368.1.A1_at	LOC_Os01g04100.1	expressed protein
Os.23841.1.A1_at	LOC_Os01g04120.1	expressed protein
Os.45427.1.A1_at	LOC_Os01g04120.1	expressed protein
Os.35230.1.S1_at	LOC_Os01g04130.1	peptidyl-tRNA hydrolase, putative, expressed
OsAffx.1926.1.S1_at	LOC_Os01g04130.1	peptidyl-tRNA hydrolase, putative, expressed
Os.45939.1.S1_at	LOC_Os01g04190.1	arabinose-proton symporter, putative, expressed
Os.45939.1.S1_x_at	LOC_Os01g04190.1	arabinose-proton symporter, putative, expressed
Os.6624.1.S1_s_at	LOC_Os01g04190.1	arabinose-proton symporter, putative, expressed
Os.25441.1.S1_a_at	LOC_Os01g04200.1	metallo-beta-lactamase superfamily protein, expressed				1.68601	0.000721532	0.993562	2.06113	0.0431979
Os.45423.1.S1_at	LOC_Os01g04230.1	receptor kinase, putative, expressed
Os.6014.2.S1_x_at	LOC_Os01g04300.1	endo-1,4-beta-xylanase, putative, expressed
OsAffx.10903.1.S1_x_at	LOC_Os01g04324.1	expressed protein
Os.36767.1.S1_at	LOC_Os01g04330.1	calmodulin-related protein 2, touch-induced, putative, expressed				5.8782	2.41646e-06	0.999861
OsAffx.10905.3.S1_at	LOC_Os01g04360.1	16.9 kDa class I heat shock protein 3, putative, expressed
Os.4775.2.S1_at	LOC_Os01g04370.1	16.9 kDa class I heat shock protein 1, putative, expressed
Os.51285.1.S1_at	LOC_Os01g04390.1	expressed protein
Os.14959.1.S1_at	LOC_Os01g04409.1	OsWAK1 - OsWAK receptor-like cytoplasmic kinase (OsWAK-RLCK), expressed				-1.38732	0.00607546	0.9733
[truncated: 22,766 more rows]

## Sheet: ST2. All array info
Supplementary Table 2. Details of the development/tissue/stress/hormone experiments carried out, the publications addressing these microarrays, the GEO or MIAME Geneexpress accessions, number of biological replications, experimental descriptions (as in Table 1.), the sample details, cultivar, tissue, age and treatment time (where relevant and available) are shown below.
Stress	Development/Stress	Publications	GEO/other accession	No. of reps	Sample details	Sample details	Cultivar	Tissue	Age (Days)	Time after treatment (days)
Bacteria	Biotic stress - Mock	This study	GSEXXXX	3	Xanthomonas Oryzae pv Oryzae bacterial infection	35-day old IRBB21 plants, 24 h post-mock treatment (control)	IRBB21 (resistant)	Leaf	35	1
	Biotic stress - Xoo infected			3		35-day old IRBB21 plants, 24 h post-infection (control)	IRBB21 (resistant)	Leaf	35	1
	Biotic stress - Mock			3		35-day old IRBB21 plants, 96 h post-mock treatment (control)	IRBB21 (resistant)	Leaf	35	4
	Biotic stress - Xoo infected			3		35-day old IRBB21 plants, 96 h post-infection (control)	IRBB21 (resistant)	Leaf	35	4
	Biotic stress - Mock			3		35-day old IR24 plants, 24 h post-mock treatment (control)	IR24 (susceptible)	Leaf	35	1
	Biotic stress - Xoo infected			3		35-day old IR24 plants, 24 h post-infection (control)	IR24 (susceptible)	Leaf	35	1
	Biotic stress - Mock			3		35-day old IR24 plants, 96 h post-mock treatment (control)	IR24 (susceptible)	Leaf	35	4
	Biotic stress - Xoo infected			3		35-day old IR24 plants, 96 h post-infection (control)	IR24 (susceptible)	Leaf	35	4
	Biotic stress - Mock	Zhao et al., 2010	GSE19239	3	Infection with X.Oryzae pv. oryzicola bacterial infection cv. Nipponbare	cv. Nipponbare	cv. Nipponbare	Seedling	30	2
	Biotic stress - X.OC			3		cv. Nipponbare	cv. Nipponbare	Seedling	30	2
Parasite	Biotic stress - Mock	Swarbrick et al., 2008	GSE10373	2	S.Hermonithica plant parasite infection	3-week old Nipponbare seedlings, 2-days post-mock treatment (control)	Nipponbare (resistant)	Root	21	2
	Biotic stress - S.hermonthica			2		3-week old Nipponbare seedlings, 2-days post-infection with S.Hermonithica parasite	Nipponbare (resistant)	Root	21	2
	Biotic stress - Mock			2		3-week old Nipponbare seedlings, 4-days post-mock treatment (control)	Nipponbare (resistant)	Root	21	4
	Biotic stress - S.hermonthica			2		3-week old Nipponbare seedlings, 4-days post-infection with S.Hermonithica parasite	Nipponbare (resistant)	Root	21	4
	Biotic stress - Mock			2		3-week old Nipponbare seedlings, 11-days post-mock treatment (control)	Nipponbare (resistant)	Root	21	11
	Biotic stress - S.hermonthica			2		3-week old Nipponbare seedlings, 11-days post-infection with S.Hermonithica parasite	Nipponbare (resistant)	Root	21	11
	Biotic stress - Mock			2		3-week old IAC165 seedlings, 2-days post-mock treatment (control)	IAC165 (susseptible)	Root	21	2
	Biotic stress - S.hermonthica			2		3-week old IAC165 seedlings, 2-days post-infection with S.Hermonithica parasite	IAC165 (susseptible)	Root	21	2
	Biotic stress - Mock			2		3-week old IAC165 seedlings, 4-days post-mock treatment (control)	IAC165 (susseptible)	Root	21	4
	Biotic stress - S.hermonthica			2		3-week old IAC165 seedlings, 4-days post-infection with S.Hermonithica parasite	IAC165 (susseptible)	Root	21	4
	Biotic stress - Mock			2		3-week old IAC165 seedlings, 11-days post-mock treatment (control)	IAC165 (susseptible)	Root	21	11
	Biotic stress - S.hermonthica			2		3-week old IAC165 seedlings, 11-days post-infection with S.Hermonithica parasite	IAC165 (susseptible)	Root	21	11
Fungus	Biotic stress - Mock	Ribot et al., 2008	GSE7256	2	M.grisea blast fungus infection	3-days after leaf mock treated (control)	Nipponbare	Leaf		3
	Biotic stress - M.Grisea			2		3-days after leaf infected with M.grisea (virulent isolate FR13)	Nipponbare	Leaf		3
	Biotic stress - Mock			2		4-days after leaf mock treated (control)	Nipponbare	Leaf		4
	Biotic stress - M.Grisea			2		4-days after leaf infected with M.grisea (virulent isolate FR13)	Nipponbare	Leaf		4
	Biotic stress - Mock	Marcel et al, 2010	GSE18361	2	Magnaporthe oryzae	Mock inoculated root 2 dpi rep 1	Nipponbare	Seedling	11	2
	Biotic stress - Mock			2		Mock inoculated root 2 dpi rep 2	Nipponbare	Seedling	11	2
	Biotic stress - Mock			2		Mock inoculated root 4 dpi rep 1	Nipponbare	Seedling	11	4
	Biotic stress - Mock			2		Mock inoculated root 4 dpi rep 2	Nipponbare	Seedling	11	4
	Biotic stress - Mock			2		Mock inoculated root 6 dpi rep 1	Nipponbare	Seedling	11	6
	Biotic stress - Mock			2		Mock inoculated root 6 dpi rep 2	Nipponbare	Seedling	11	6
	Biotic stress - M.oryzae			2		Magnaporthe oryzae Guy11 inoculated root 2 dpi rep 1	Nipponbare	Seedling	11	2
	Biotic stress - M.oryzae			2		Magnaporthe oryzae Guy11 inoculated root 2 dpi rep 2	Nipponbare	Seedling	11	2
	Biotic stress - M.oryzae			2		Magnaporthe oryzae Guy11 inoculated root 4 dpi rep 1	Nipponbare	Seedling	11	4
	Biotic stress - M.oryzae			2		Magnaporthe oryzae Guy11 inoculated root 4 dpi rep 2	Nipponbare	Seedling	11	4
	Biotic stress - M.oryzae			2		Magnaporthe oryzae Guy11 inoculated root 6 dpi rep 1	Nipponbare	Seedling	11	6
	Biotic stress - M.oryzae			2		Magnaporthe oryzae Guy11 inoculated root 6 dpi rep 2	Nipponbare	Seedling	12	6
Virus	Biotic stress - Mock	Not found	GSE11025	3	Rice stripe virus infection	11-day WuYun3 seedlings (control)	WuYun3	Seedling		11
	Biotic stress - RSV			3		11-day WuYun3 seedlings infected with Rice Stripe Virus (via planthoppers)	WuYun3	Seedling		11
	Biotic stress - Mock			3		11-day KT95-418 seedlings (control)	KT95-418	Seedling		11
	Biotic stress - RSV			3		11-day KT95-418 seedlings infected with Rice Stripe Virus (via planthoppers)	KT95-418	Seedling		11
Abiotic	Abiotic stress - Control	Jain et al., 2007	GSE6901	3	Drought, salt, cold stress	1-week old seedling (control)	Indica, IR64	Seedling	7
	Abiotic stress - Drought			3		Drought stress (seedling)	Indica, IR64	Seedling	7
	Abiotic stress - Salt			3		Salt stress (seedling)	Indica, IR64	Seedling	7
	Abiotic stress - Cold			3		Cold stress (seedling)	Indica, IR64	Seedling	7
	Abiotic stress - Control	Hu et al., 2009	GSE14275	3	Heat stress	2-week old seedling (control)	japonica, Zhonghua	Seedling	14
	Abiotic stress - Heat			3		2-week old seedling after heat shock	japonica, Zhonghua	Seedling	14

## Sheet: ST3 - 240 genes Fig 3b
Supplementary Table 3. List of 240 genes differentially expressed in response to 10 or more stress treatments. Knock-down/known-out/over-expression studies have shown an altered response to infection for the 5 genes highlighted in black. Other details of these can be seen in Table 3.
All Stress	Probe Set ID	MSU identifier	Rice lineage specific	MSU gene putative function	Bact R	Bacteria S	GSE19239	Striga.H Nipp	Striga.H IAC	Magno.G	root M.Oryzae	RSV_WuYun3	RSV_KT95-418	C v Drought	C v Salt	C v Cold	Control v Heat
12	os.50015.1.s1_at	LOC_Os06g44010.1		OsWRKY28 - Superfamily of rice TFs having WRKY and zinc finger domains, expressed	1.52315	2.14254	7.02616	46.6752	21.0244	219.437	22.3061	4.5777	X	8.93642	44.4589	7.66371	1.73732
10	os.25621.2.s1_at	LOC_Os12g16720.1		cytochrome P450 71A1, putative, expressed	9.98077	3.94259	3.36963	10.6524	8.14917	65.1123	15.4798	X	X	9.47125	5.98393	X	4.56405
10	os.406.1.s1_a_at	LOC_Os03g17700.1		OsMPK3 - putative MAPK based on amino acid sequence homology, expressed	1.74858	X	2.24225	1.78414	X	19.7271	8.97198	2.66909	2.60863	2.85461	X	3.15533	-3.44206
10	os.11773.1.s1_at	LOC_Os05g27730.1		OsWRKY53 - Superfamily of rice TFs having WRKY and zinc finger domains, expressed	2.05511	X	X	2.7923	2.29271	9.24778	7.10611	1.97119	X	2.37371	2.3795	2.32574	-2.02816
10	os.12032.1.s1_at	LOC_Os02g08440.1		OsWRKY71 - Superfamily of rice TFs having WRKY and zinc finger domains, expressed	1.95128	X	2.89322	8.25559	8.47558	80.6804	25.5488	2.19309	X	3.36371	2.8325	4.77187	X
10	os.10058.1.s1_at	LOC_Os05g31620.1		polcalcin Jun o 2, putative, expressed	2.3284	X	X	1.74551	5.83066	20.6819	62.5665	6.19817	X	5.42992	1.71974	4.62237	-2.82561
10	os.10126.1.s1_at				1.37165	X	1.86482	3.45056	3.62964	21.2226	6.70746	3.04064	X	1.72266	2.03984	4.11042	X
11	os.10356.1.s1_at	LOC_Os03g08320.1		pnFL-2, putative, expressed	14.5155	6.23033	3.50797	3.64543	4.49524	156.59	7.15903	X	X	8.92333	5.35695	7.71277	2.27974
10	os.10411.1.s1_at	LOC_Os01g62190.1		PEThy, putative, expressed	6.45414	1.43096	2.92471	X	-1.96305	157.724	4.03946	X	X	20.4712	20.8404	5.72549	2.57869
10	os.10416.1.s1_at	LOC_Os01g61850.1			2.06777	5.26928	X	3.04136	3.56718	8.48334	11.4169	3.09257	X	-1.25211	-1.49186	2.78828	X
11	os.10510.1.s1_at	LOC_Os03g03034.1		flavonol synthase/flavanone 3-hydroxylase, putative, expressed	36.6881	9.06785	3.37479	14.5044	9.15698	15.7022	3.64458	X	-3.01331	3.73462	2.73429	X	9.18867
10	os.10570.1.s1_at	LOC_Os06g35960.1		heat shock factor protein 3, putative, expressed	18.5887	3.68246	X	3.55355	3.0482	8.87542	2.4266	X	X	39.5284	34.2129	2.11522	-2.34856
10	os.10579.1.s1_at	LOC_Os08g02700.1		fructose-bisphosphate aldolase cytoplasmic isozyme, putative, expressed	2.11802	X	2.2066	5.12092	5.55141	3.50093	-1.66433	X	X	15.8823	12.9863	3.05066	2.01908
10	os.10654.1.s1_s_at				2.09867	X	3.03245	2.71595	2.45598	40.1323	5.02866	X	X	2.04645	1.9039	2.01756	-2.02932
10	os.10662.1.s1_at	LOC_Os01g15320.1		rapid alkalinization factor 1 precursor, putative, expressed	-2.35618	1.76554	X	-1.79383	-1.55205	1.85083	2.75825	X	X	-3.16594	-2.81811	-1.69007	2.92992
11	os.10872.1.s1_at	LOC_Os07g09420.1		ATPase 2, putative, expressed	2.64447	1.41729	4.12628	3.4879	2.89619	55.0802	4.33796	X	X	17.0336	20.3834	3.43293	5.72107
11	os.10888.1.s1_at	LOC_Os01g66200.1		expressed protein	-2.50242	1.47102	-7.90058	-2.2528	-2.58713	X	-1.2946	-2.87274	-5.56461	1.89551	1.44361	X	2.85267
10	os.11018.1.s1_at	LOC_Os08g33710.1		ribonuclease 3 precursor, putative, expressed	4.59965	1.66656	2.20442	-3.03932	-4.23452	3.05807	1.8235	X	-3.67946	5.97536	4.39491	X	X
10	os.11197.2.s1_x_at				X	1.51707	7.13109	5.2569	3.67299	-1.92639	3.43097	X	-6.42692	1.7061	5.81686	-3.79708	X
10	os.11216.1.s1_at				-2.04762	2.17631	2.52634	-1.76576	-1.72734	32.7441	-1.66468	X	X	X	-1.39536	-1.51117	-8.46026
10	os.11290.1.s1_at	LOC_Os06g44170.1		leucoanthocyanidin reductase, putative, expressed	1.95712	X	2.20907	4.67479	2.45794	9.91529	2.71259	2.0553	X	2.01368	2.94819	2.85484	X
10	os.11313.1.s1_at	LOC_Os03g18850.1		pathogenesis-related protein 1, putative, expressed	1.73854	3.72196	4.80012	2.37652	3.71546	3.92926	2.75821	X	X	-1.92368	-1.62249	X	9.59738
10	os.11565.1.s1_at	LOC_Os10g02040.1		peroxidase 54 precursor, putative, expressed	-2.02819	X	-29.5176	-2.82793	-1.74682	-2.05564	5.0382	-4.68816	X	1.13662	1.72424	-1.5623	X
10	os.11584.1.s1_s_at	LOC_Os03g08999.1		alcohol dehydrogenase 1, putative, expressed	4.23663	4.32156	3.20214	1.29515	X	12.1108	1.39916	X	X	1.45739	1.27855	1.22074	-10.9781
10	os.11666.1.s1_at	LOC_Os09g36200.1		senescence-inducible chloroplast stay-green protein 1, putative, expressed	7.8145	2.01013	2.2362	X	-1.89338	68.2609	1.46604	X	X	23.0562	15.7753	2.49973	-2.40444
10	os.11666.1.s1_s_at	LOC_Os09g36200.1		senescence-inducible chloroplast stay-green protein 1, putative, expressed	5.36438	1.95266	3.3771	X	-1.8268	40.7065	1.67239	X	X	13.3472	8.70182	1.39716	-2.55189
11	os.11800.1.s1_at	LOC_Os01g50100.1		multidrug resistance protein 4, putative, expressed	2.94715	2.3411	5.1456	4.49604	3.23867	215.587	5.4942	X	X	11.1345	2.62134	20.1557	-2.95165
11	os.11800.1.s1_s_at	LOC_Os01g50100.1		multidrug resistance protein 4, putative, expressed	3.19935	2.36617	5.56006	2.57137	5.04821	191.174	5.41383	X	X	8.25182	2.24566	17.2224	-2.4792
10	os.11897.1.s1_at	LOC_Os03g61150.1		expressed protein	4.22624	3.18655	X	2.04612	X	1.87236	-4.63309	-9.9287	-30.5416	18.4602	15.2849	X	1.5874
10	os.11907.1.s1_at	LOC_Os11g41600.1		expressed protein	2.0087	X	X	1.51696	-1.5733	3.65083	-2.18522	-15.318	-8.58052	4.49402	8.9081	X	-9.10711
10	os.1191.1.s1_at	LOC_Os03g04060.1		basic endochitinase C precursor, putative, expressed	6.16662	-1.38281	X	406.383	2.44879	16.9799	4.0878	2.22741	X	1.31908	X	2.34006	-5.55146
10	os.11919.1.s1_at	LOC_Os01g70790.1		src2-like protein, putative, expressed	1.3295	X	X	1.83035	3.20951	9.19963	6.46118	3.19302	X	2.75785	1.33428	2.93712	-2.13633
11	os.11952.1.s1_at	LOC_Os02g11070.1		fatty acid elongase, putative, expressed	3.50945	1.44771	3.39584	1.80939	1.74812	414.359	36.3918	1.69911	X	9.94491	5.9607	6.23516	X
12	os.12012.1.s1_at	LOC_Os10g25290.1		pnFL-2, putative, expressed	5.57567	6.8655	3.99511	4.72079	3.85361	130.511	9.67831	1.66647	X	6.11809	2.64459	4.42028	5.51996
10	os.12063.1.s1_at	LOC_Os02g11859.1		expressed protein	9.07565	3.6631	5.76835	7.93026	3.67132	217.732	37.4889	5.22519	X	10.6211	10.6077	X	X
12	os.12119.1.s1_at	LOC_Os01g64470.1		YLS9, putative, expressed	5.71819	X	4.09459	19.4457	16.339	442.701	31.4012	6.33386	5.29132	4.52879	1.30845	9.6586	-2.47176
10	os.12257.1.s1_at	LOC_Os02g52150.1		heat shock 22 kDa protein, mitochondrial precursor, putative, expressed	1.9992	X	X	-1.78447	X	16.2813	-12.3736	2.7777	4.42817	7.42755	11.3939	1.81828	119.831
10	os.12400.4.s1_at	LOC_Os08g30020.1		expressed protein	-3.09654	X	-1.94639	X	-2.58151	-3.98271	4.24429	-2.50751	X	5.86578	3.30139	1.65531	1.62235
10	os.12551.1.s1_s_at	LOC_Os05g46480.1		late embryogenesis abundant protein, group 3, putative, expressed	645.919	138.399	19.141	X	5.08781	84.5676	1.99841	6.18123	X	154.655	92.1927	X	2.48574
10	os.12710.1.s1_at	LOC_Os07g42370.1		pnFL-2, putative, expressed	X	1.49732	1.81579	1.7738	2.01536	8.81463	1.70568	X	X	1.10801	-1.56474	1.19525	-1.47216
11	os.12735.1.s1_at	LOC_Os11g44810.1		auxin-repressed 12.5 kDa protein, putative, expressed	1.79657	2.94755	X	X	3.24039	-5.13111	-1.88314	-3.31248	-6.62132	1.2638	1.89334	1.83697	-1.78811
10	os.12735.1.s1_s_at	LOC_Os11g44810.1		auxin-repressed 12.5 kDa protein, putative, expressed	1.65525	4.18464	X	X	2.03901	-3.1022	X	-1.73117	-1.98519	1.0982	1.36887	1.29805	-1.29049
10	os.12761.1.s1_at	LOC_Os03g46060.1		osmotin-like protein OSML13 precursor, putative, expressed	6.42672	X	2.97741	X	2.50913	12.1515	-1.88413	8.08469	X	8.22338	7.58374	1.79534	2.65058
10	os.13781.1.s2_at	LOC_Os02g54254.1		alpha-aminoadipic semialdehyde synthase, putative, expressed	2.98919	7.74207	X	1.56073	2.8408	87.4016	-2.24513	-5.47451	X	8.41336	5.41492	1.43859	X
11	os.14045.1.s1_s_at	LOC_Os09g04310.1		expressed protein	2.73001	X	2.49653	3.21481	4.88039	3.31528	1.54773	3.47019	X	-2.12726	-1.39453	1.55601	2.49797
10	os.14125.1.s1_at	LOC_Os09g35030.1		sbCBF6, putative, expressed	-3.03113	1.05102	X	5.49462	1.39336	2.92843	X	-2.07529	X	-1.85573	1.82486	13.7103	-18.8302
10	os.1445.1.s1_at	LOC_Os01g06660.1		pyruvate decarboxylase isozyme 1, putative, expressed	2.67031	1.87797	1.8652	2.80976	1.93473	7.4602	X	X	X	2.02125	3.15341	1.69896	3.96629
10	os.14830.1.s1_a_at	LOC_Os01g63190.1		L-ascorbate oxidase precursor, putative, expressed	-6.77075	-16.8614	-88.4472	-1.3773	-2.21994	-5.43088	X	-2.00657	X	1.5885	3.08992	X	8.92619
10	os.14929.1.s1_at	LOC_Os08g03610.1		LSD1, putative, expressed	-1.75716	X	-2.70722	2.82808	X	-7.97114	-1.72078	-3.8379	-6.23821	1.21241	-1.28613	-1.53079	X
10	os.14998.1.s1_at	LOC_Os04g37670.1		steroid nuclear receptor, ligand-binding, putative, expressed	3.4996	X	2.4925	1.59821	1.75377	49.7011	2.80208	X	X	2.41991	1.88403	1.70035	-2.46129
10	os.15058.2.s1_at				-1.48709	X	X	3.5522	3.48516	-4.30679	2.20506	-7.24148	-5.60937	-4.19812	-1.77991	-2.39115	X
10	os.15092.1.s1_at	LOC_Os09g31130.1		tonoplast dicarboxylate transporter, putative, expressed	-1.76373	X	2.9224	3.7305	5.50767	1.58063	X	-1.61416	X	3.3925	3.44392	1.81525	7.68059
10	os.15260.1.s1_s_at	LOC_Os01g70550.1		expressed protein	X	2.15429	-1.64914	-1.64297	-2.16875	-2.82597	-1.53639	-2.2082	X	1.46946	2.66025	X	-4.33102
11	os.15688.1.s1_at				2.42972	-1.51574	1.922	1.80105	2.05194	12.436	7.40462	X	X	3.0136	2.76804	5.13693	-1.78249
11	os.15830.1.s1_at				13.4992	1.92264	X	-1.98552	-3.07761	14.3122	-1.42331	X	-11.0393	10.8284	11.5815	2.0534	5.18918
11	os.15874.1.a1_at	LOC_Os03g60570.1		zinc finger DNA-binding protein, putative, expressed	3.74358	X	2.00065	2.54837	5.78363	62.4721	88.5232	4.41516	X	28.7387	9.33845	21.6565	2.1214
10	os.15917.1.s1_at	LOC_Os04g41960.1		NADP-dependent oxidoreductase P1, putative, expressed	2.29994	4.95306	X	3.98639	5.08609	9.71415	89.9888	X	X	4.94266	-1.59748	6.64189	-3.17678
10	os.15992.1.s1_at	LOC_Os04g58190.1		expressed protein	3.12988	1.9143	4.38685	X	1.26119	17.402	-1.50041	X	X	9.55732	3.89834	1.80609	3.12078
10	os.16532.1.s1_at	LOC_Os03g52370.1		expressed protein	5.87657	6.14891	10.2757	2.59722	3.51254	38.1768	2.27113	12.7083	X	-1.25576	X	X	3.69218
10	os.17020.1.s1_x_at	LOC_Os08g29570.1		PDR-type ABC transporter 1, putative, expressed	2.02746	X	2.5419	36.7337	10.1483	22.567	16.6381	X	X	5.20244	3.20194	1.55561	-7.09237
10	os.17130.1.s1_at	LOC_Os04g57540.1		adenylate kinase, chloroplast precursor, putative, expressed	1.8846	X	1.89834	1.52818	2.18355	11.1986	1.61253	X	X	4.12212	3.44549	2.0987	-2.52869
11	os.17271.1.s1_at	LOC_Os12g07310.1		citrate-binding protein precursor, putative, expressed	2.396	X	3.34145	17.3955	20.9196	4.76875	7.77896	2.80478	X	-1.75831	-1.37104	2.01462	4.1806
10	os.17273.1.s1_at	LOC_Os05g27010.1		peptide transporter PTR2, putative, expressed	1.88648	X	3.40297	2.12898	2.44467	3.89865	-1.60727	X	X	-1.14671	1.47292	-1.8078	-1.74594
11	os.17479.1.s1_at	LOC_Os01g49320.1		acidic endochitinase precursor, putative, expressed	2.57863	X	2.01387	11.8096	1.79158	3.48491	2.98216	2.0173	X	-1.26211	-1.94726	2.16016	-2.25118
11	os.18714.1.s1_a_at	LOC_Os10g14920.1		nodulin-like protein, putative, expressed	2.64803	X	2.38478	41.4071	7.88634	-22.8988	-1.5663	-4.71216	X	-10.4988	-1.83357	-1.97669	-3.36583
10	os.18922.2.s1_at	LOC_Os01g72530.1		calmodulin-like protein 41, putative, expressed	8.60562	X	4.6572	5.79445	12.6793	165.014	9.54498	6.87094	X	31.6008	12.5005	16.4839	X
11	os.19385.1.s1_at	LOC_Os01g52730.1		expressed protein	4.50938	X	6.10654	3.05791	2.01081	203.889	4.79425	3.30274	X	29.8832	26.0195	8.93859	7.55359
10	os.19393.1.s1_at	LOC_Os02g36110.1		cytochrome P450 76C2, putative, expressed	X	2.02354	2.98847	7.30803	19.6588	17.667	11.7474	4.43582	X	-8.37445	-2.2555	X	4.11502
11	os.19472.1.s1_at	LOC_Os01g03330.1		Bowman-Birk type bran trypsin inhibitor precursor, putative, expressed	2.17816	1.95014	4.17572	2.22276	5.13608	25.4732	X	-4.08785	X	7.9013	5.95151	-1.64762	11.435
10	os.20163.1.s1_at	LOC_Os03g02860.1		metal ion binding protein, putative, expressed	-1.47831	X	X	-1.44497	-2.70086	-3.71554	-1.95852	-4.49794	X	-2.21375	-1.99109	-1.51283	-5.80155
11	os.20230.1.s1_at	LOC_Os11g37950.1		win2 precursor, putative, expressed	3.92366	3.75312	5.63018	55.1485	23.0286	31.9313	X	8.87885	X	7.01634	5.50728	1.66475	10.3039
10	os.20548.1.s1_at	LOC_Os04g51680.1		expressed protein	X	-1.13971	-3.85472	3.84866	4.10654	14.4895	7.47155	X	X	8.4684	19.7385	11.8055	7.3962
10	os.2218.1.s1_at	LOC_Os12g05260.1		phytosulfokines 5 precursor, putative, expressed	3.3737	X	8.33132	2.1958	2.34216	8.41169	3.37813	-1.56734	X	3.62346	1.93758	1.92139	X
10	os.22241.1.s1_s_at	LOC_Os11g41150.1		SPR1, putative, expressed	-1.58636	X	-2.33884	-1.51481	X	-4.96837	-1.5661	2.09736	X	-2.76643	-3.99485	-1.31692	2.84736
10	os.22312.3.a1_a_at	LOC_Os05g28740.1		universal stress protein, putative, expressed	X	34.8863	X	2.80856	13.4784	-6.5173	X	-9.10715	-14.2004	1.46749	2.4363	1.28215	-3.08504
10	os.22731.1.s1_at	LOC_Os03g16020.1		17.4 kDa class I heat shock protein 2, putative, expressed	1.82539	1.69505	X	-2.57287	X	10.8906	-8.40689	4.48236	3.38381	9.51211	16.5221	X	206.293
11	os.22783.1.s1_s_at	LOC_Os05g31750.1		annexin-like protein RJ4, putative, expressed	-3.39918	1.70445	X	-4.303	-3.69531	-2.04262	5.32074	-1.77748	-3.36153	-1.26974	-1.8232	1.38729	X
11	os.22968.1.a1_at	LOC_Os08g24200.1		expressed protein	1.87512	X	2.73455	2.0899	1.98375	7.5558	2.5951	X	-6.85226	-1.42034	-1.95287	-1.88358	6.57891
10	os.23103.1.s1_at	LOC_Os05g41780.1		ethylene-responsive transcription factor 4, putative, expressed	2.29459	X	X	1.68275	2.49407	2.239	4.72937	2.305	X	2.45394	1.29504	2.51257	-3.95255
10	os.23158.1.s1_at	LOC_Os05g02820.1		expressed protein	-1.87789	X	-1.62924	-1.33411	-2.05028	-2.60753	-1.56426	X	X	-2.01716	-2.17465	-1.23848	2.36104
10	os.23183.1.s1_at	LOC_Os09g28160.1		phosphate carrier protein, mitochondrial precursor, putative, expressed	2.41718	X	2.11533	1.69186	2.3217	34.8526	2.95093	X	X	10.8634	7.05146	2.59349	1.48105
11	os.23207.1.s1_at	LOC_Os08g04340.1		blue copper protein precursor, putative, expressed	2.22562	X	2.35907	3.06708	2.60182	579.533	183.976	1.93293	X	16.7218	10.0648	1.65086	21.2614
10	os.23416.1.s1_at	LOC_Os07g39270.2		geranylgeranyl pyrophosphate synthetase 1, chloroplast precursor, putative, expressed	-1.53324	-2.49619	X	2.88056	1.46248	-3.3217	5.21399	X	X	2.38629	1.31151	2.01993	2.99341
10	os.23518.1.a1_at	LOC_Os02g36190.1		cytochrome P450 71D7, putative, expressed	5.08252	4.6012	X	66.9117	69.4613	19.7131	32.4702	X	X	-10.5264	-2.41481	-1.4484	3.29939
10	os.2423.1.s1_at	LOC_Os12g36850.1		major pollen allergen Bet v 1-D/H, putative, expressed	3.43003	2.74549	X	3.67352	7.26259	26.088	5.88268	X	X	-2.50248	1.59658	1.42797	9.55846
11	os.2426.1.a1_at	LOC_Os11g10470.1		expressed protein	5.2394	1.68176	4.14533	5.98337	5.77476	153.398	8.777	X	X	12.2646	41.5844	26.132	1.79852
10	os.25849.1.s1_x_at				-1.60432	X	-1.6235	X	-1.35325	-4.38202	-2.68468	-2.44694	X	-4.97777	-3.07174	-1.54208	-3.12651
10	os.26059.1.s1_at	LOC_Os03g20730.1		chaperone protein dnaJ, putative, expressed	1.92532	X	X	2.60037	1.53873	1.4416	2.64423	-2.99784	-2.79903	-2.15445	-1.32742	1.41801	X
10	os.26440.1.s1_at	LOC_Os03g11650.1		ATMAP70-2, putative, expressed	-2.38774	3.74841	-2.23409	-3.01338	-1.97081	X	2.64518	-4.51884	X	2.50002	1.94737	1.68429	X
10	os.26469.1.s1_at	LOC_Os03g56220.1		expressed protein	-1.65965	X	-1.67365	X	-2.45394	1.65631	3.77406	2.28411	X	-4.35917	-1.40304	3.11915	2.02004
10	os.26629.1.s1_a_at	LOC_Os11g14190.1		auxin-inducible protein, putative, expressed	-1.75445	X	X	-1.46095	-1.99305	-1.60785	-1.46125	-3.09528	-4.19787	-1.48166	X	-2.74856	-3.16348
10	os.26687.1.s1_at	LOC_Os04g40990.1		malate synthase, glyoxysomal, putative, expressed	7.38209	1.30983	3.37399	3.47616	4.52457	16.5071	-1.35069	X	X	12.39	11.2548	X	-3.50254
11	os.26695.1.s1_at	LOC_Os03g60080.1		NAC domain-containing protein 67, putative, expressed	1.62936	X	1.95632	2.6867	3.38191	55.5935	3.99995	3.04484	X	7.0118	5.28677	4.92062	5.8787
10	os.26705.1.s1_at	LOC_Os07g38590.1		carboxyl-terminal peptidase, putative, expressed	X	1.31701	X	-1.79012	-3.57127	-2.05003	-1.40674	4.50869	X	-2.57905	-1.34089	-1.87811	2.87296
10	os.26856.1.s1_at	LOC_Os07g16970.1		rab GDP dissociation inhibitor alpha, putative, expressed	2.42267	X	1.75921	2.68789	2.15643	4.31628	1.77489	X	X	5.07345	4.2007	1.8609	-2.03836
10	os.27159.1.s1_at	LOC_Os06g37010.1		zinc transporter 4, chloroplast precursor, putative, expressed	-2.73093	-1.5431	X	-6.91365	-11.1732	1.34964	2.62762	2.29617	X	-1.48453	-1.5486	X	8.51771
11	os.27176.1.s1_at	LOC_Os09g28354.1		heat shock factor protein 4, putative, expressed	3.91546	2.37947	1.99309	1.55611	2.84074	43.1094	2.5251	3.52713	X	3.5955	3.36112	-1.94571	X
10	os.27177.1.s1_at	LOC_Os03g16390.1		expressed protein	1.65948	X	X	9.68185	3.73893	2.12226	8.87048	2.90011	X	7.32926	2.80823	1.65974	-2.39458
10	os.27254.1.s1_s_at	LOC_Os03g06680.1		plant-specific domain TIGR01615 family protein, expressed	-1.72947	X	-1.76953	-3.8648	-3.15425	-6.73748	X	-7.75779	-6.34357	-1.23838	X	3.40276	-1.86663
10	os.27419.1.s1_at	LOC_Os11g47870.1		chitin-inducible gibberellin-responsive protein 2, putative, expressed	1.76477	X	3.74857	2.10352	3.24608	4.8252	2.28924	X	X	2.49613	2.26346	1.4443	-2.09125
11	os.27569.1.s2_at	LOC_Os09g30490.1		EF hand family protein, expressed	3.37816	1.72974	2.62896	X	29.281	15.1432	40.1894	2.11749	X	4.68546	2.91692	8.90886	2.88622
12	os.27755.1.s1_at	LOC_Os07g35560.1		hydrolase, hydrolyzing O-glycosyl compounds, putative, expressed	X	-1.3548	4.47528	190.451	57.7733	417.741	2.54892	-9.62077	-4.9742	-4.83994	-3.61087	-2.12685	1.99022
10	os.27788.1.s1_at	LOC_Os06g41450.1		VQ motif family protein, expressed	-1.87104	X	X	-1.56154	X	-4.50875	-2.07208	-9.98068	-5.67022	-8.27174	-2.18108	1.28534	-3.26861
10	os.28011.1.s1_at	LOC_Os06g29730.1		expressed protein	26.4541	X	2.05639	168.268	430.596	24.9543	3.40804	3.35036	X	-7.37025	-2.13939	1.27149	X
11	os.28124.1.s1_at	LOC_Os10g28080.1		chitinase 1 precursor, putative, expressed	X	2.09545	3.57988	92.0378	165.087	33.9308	22.271	2.27691	X	-2.45802	-1.36912	2.55382	17.0724
10	os.28406.1.s1_at	LOC_Os09g11480.1		callus-expressing factor, putative, expressed	-1.45785	X	X	-1.90911	1.79375	-2.96769	-1.59323	-10.124	X	-5.99354	1.26241	-3.78315	-24.7607
12	os.28435.1.s1_a_at	LOC_Os10g40934.1		flavonol synthase/flavanone 3-hydroxylase, putative, expressed	2.0652	6.20854	2.82477	46.0382	29.4587	7.45264	X	-7.18522	-10.3311	-2.14329	3.23561	1.63059	-2.73736
11	os.28435.5.s1_x_at	LOC_Os08g31410.1		sulfate transporter 1.2, putative, expressed	1.83974	X	3.07746	34.2148	10.042	3.76492	X	-10.3839	-13.8707	-2.44872	3.11189	1.49365	-2.34996
12	os.28983.1.s1_at	LOC_Os07g06860.1		gibberellin receptor GID1L2, putative, expressed	-3.90113	2.03979	-2.45194	1.98915	2.71251	-3.31753	-3.50597	X	-4.13356	-2.5805	3.22936	1.62522	-1.93912
10	os.29866.1.s1_at	LOC_Os01g52530.1		ribose-phosphate pyrophosphokinase 3, putative, expressed	X	1.62359	15.1484	4.42011	6.87556	19.1543	8.73114	X	X	3.61736	1.75027	2.5491	18.8041
10	os.316.1.s1_at				3.66416	X	X	1.35597	X	7.11414	1.38648	-1.99192	-2.61353	-1.92424	1.42994	-1.4182	-4.02251
11	os.32714.1.s1_at	LOC_Os03g17870.1		metallothionein-like protein 1, putative, expressed	6.70271	4.82388	3.14334	1.41054	1.57119	X	-1.66076	17.2594	X	-1.67969	-1.151	1.18692	-5.12166
12	os.3388.2.s1_a_at	LOC_Os04g43680.1		myb-related protein Myb4, putative, expressed	4.80543	1.73581	5.81777	1.27448	2.23345	216.912	5.90453	5.65885	X	3.06308	5.1821	10.5902	4.00661
10	os.3406.1.s1_at	LOC_Os04g51160.1		transposon protein, putative, unclassified, expressed	4.45326	1.66042	6.12988	11.1273	2.30944	X	7.98358	X	X	4.23494	9.64289	2.17448	6.85226
11	os.3415.1.s1_s_at	LOC_Os10g39680.1		acidic endochitinase Q precursor, putative, expressed	4.97284	1.7485	2.73354	7.22635	12.8797	49.9973	6.6967	X	X	2.90605	1.8817	2.77027	13.4133
10	os.34741.1.s1_at	LOC_Os01g19130.1		protein phosphatase 2C isoform beta, putative, expressed	1.36959	X	X	1.60328	1.74842	7.2956	4.37427	1.87475	X	10.3376	3.61271	3.01748	-2.48275
10	os.35463.1.s1_at	LOC_Os05g48810.1		dnaJ homolog subfamily B member 5, putative, expressed	4.7229	1.54897	X	-1.63427	X	19.2371	-3.40801	4.26262	4.20674	16.7973	9.82318	X	14.2034
10	os.3568.1.s1_at	LOC_Os06g04889.1		expressed protein	X	3.68916	X	-1.35947	-1.85936	-5.5356	X	-3.34464	-15.0087	3.41243	5.3801	-1.58949	-2.57443
10	os.36283.1.s1_at	LOC_Os12g25090.1		expressed protein	3.05859	7.81188	X	7.53777	3.6179	2.13823	-1.42067	X	X	1.37372	1.88187	-2.84153	104.223
10	os.36767.1.s1_at	LOC_Os01g04330.1		calmodulin-related protein 2, touch-induced, putative, expressed	5.8782	X	X	3.35719	7.09373	1.65234	35.4254	1.51853	X	6.47975	2.35602	3.85663	-2.48887
11	os.3729.1.s1_at	LOC_Os01g04050.1		Bowman-Birk type wound-induced proteinase inhibitor WIP1 precursor, putative, expressed	X	3.73987	8.60775	2.4704	5.46158	41.2099	2.40927	-2.99923	X	1.49541	1.20037	1.26462	130.875
11	os.37717.1.a1_s_at	LOC_Os05g15770.1		xylanase inhibitor protein 2 precursor, putative, expressed	-1.94735	1.62605	X	4.19693	3.14474	-2.40187	-1.41914	-2.83835	X	5.5661	3.89249	1.80033	83.5096
11	os.37717.1.a2_s_at	LOC_Os05g15770.1		xylanase inhibitor protein 2 precursor, putative, expressed	-2.29156	3.82072	X	3.15636	2.27163	1.40387	X	-2.21678	-2.36063	3.30807	2.41813	1.48305	107.185
10	os.37773.1.s1_at	LOC_Os03g16030.1		17.4 kDa class I heat shock protein 3, putative, expressed	-1.78855	X	X	-2.81742	X	4.40091	-24.7009	8.51319	7.6466	1.86613	11.589	2.50099	357.957
11	os.37876.1.s1_at	LOC_Os10g39920.1		expressed protein	2.55164	X	2.52545	1.81728	X	15.0323	2.63925	-3.35044	-6.94663	38.9491	13.1138	-1.81328	1.53781
10	os.37996.1.s1_at	LOC_Os07g43800.1		EF hand family protein, expressed	2.936	X	2.01934	1.87828	1.89179	3.26019	3.18221	3.00723	X	X	1.67035	2.21386	-1.96678
10	os.38297.1.s1_a_at	LOC_Os03g55320.1		catalytic/ protein phosphatase type 2C, putative, expressed	1.44709	X	X	1.46626	2.06918	6.331	5.19294	1.96918	X	8.76764	4.03957	4.66662	-2.13764
11	os.38447.1.s1_s_at	LOC_Os06g07030.1		dehydration responsive element binding protein, putative, expressed	2.69203	1.41911	X	1.5322	2.24828	6.56997	-1.4542	-3.23474	-3.91408	13.9792	8.74317	X	3.7496
11	os.39000.1.s1_at				3.97883	1.57893	X	X	6.31335	5.63409	-4.08368	14.8056	13.4875	2.68052	2.40261	3.06784	29.7954
11	os.4384.1.s1_at	LOC_Os01g60020.1		NAC domain-containing protein 68, putative, expressed	1.93284	X	9.5693	2.69684	2.51738	105.96	7.80933	2.00241	X	11.4836	12.2282	9.24059	10.2794
10	os.4619.1.s1_at				-1.43184	X	-3.29036	-2.10369	-3.22999	X	2.59453	3.22137	X	-3.10697	-2.13263	-1.91689	1.15025
10	os.46418.1.s1_at	LOC_Os10g39100.1		domain of unknown function DUF614 containing protein, expressed	2.32456	1.56092	X	13.9441	2.78459	65.0464	2.45108	X	X	3.57607	5.37155	-1.54934	2.18372
10	os.46574.1.s1_at	LOC_Os10g42040.1	LOC_Os10g42040	expressed protein	5.49995	1.52743	X	140.351	17.396	16.3255	22.7563	X	X	-4.56436	-2.3218	1.63763	-94.4429
10	os.46627.1.s1_at				1.78629	X	2.73902	1.58882	1.70112	36.3021	9.06045	X	X	3.36494	1.79146	1.71033	-23.3261
11	os.467.1.s1_a_at	LOC_Os01g42380.1		PDR5-like ABC transporter, putative, expressed	2.92095	1.43462	4.33763	11.7842	1.70552	136.925	49.2108	X	X	14.81	18.5464	3.72797	2.6211
10	os.4671.1.s1_a_at	LOC_Os01g24710.1		salt stress-induced protein, putative, expressed	-2.74942	7.75837	X	8.46862	8.9606	X	-2.29711	X	-12.0392	2.09709	2.40472	1.50967	8.68435
10	os.46849.1.s1_at	LOC_Os10g25230.1		ZIM motif family protein, expressed	X	5.50267	X	X	9.70173	333.36	163.001	7.1352	5.65491	6.99883	9.02128	7.06447	8.28753
11	os.46881.1.s1_at	LOC_Os10g39770.1		RING-H2 finger protein ATL2B, putative, expressed	-2.2011	1.65192	X	X	1.64383	1.60425	-5.49707	-3.44881	-9.16371	1.91575	-1.92433	-2.88808	-2.02184
11	os.46941.1.s1_s_at	LOC_Os06g48500.1		expressed protein	1.90192	1.43347	X	X	2.89997	-7.15054	-2.34847	-2.67061	-10.9272	2.7742	3.93735	2.04988	3.20152
11	os.4695.1.s1_s_at	LOC_Os03g28940.1		pnFL-2, putative, expressed	1.72288	2.42129	2.26295	1.89213	1.74173	13.6374	6.33375	X	X	3.48565	1.99094	2.79669	-1.86707
11	os.47327.1.s1_x_at	LOC_Os03g52380.1		expressed protein	1.72531	1.50737	2.02696	3.97985	6.29151	21.3622	1.92509	2.45392	X	1.6964	2.06869	X	3.30509
13	os.4773.1.s1_at	LOC_Os06g04240.1		Q-rich domain protein, putative, expressed	10.9319	2.99429	5.39904	5.85686	11.8341	663.306	36.7479	16.2513	8.78009	9.48984	3.76736	3.86204	8.5936
11	os.47761.1.s1_at	LOC_Os03g13300.1		glutamate decarboxylase, putative, expressed	6.27341	1.66082	4.17681	2.33524	3.07403	81.0738	10.329	X	X	4.70082	1.34202	2.45735	3.52964
10	os.4782.1.s1_at	LOC_Os03g58764.1		F-box domain containing protein, expressed	2.10886	1.66044	2.32297	X	2.16858	14.4137	X	2.79841	X	4.09143	2.92938	1.29018	8.85021
11	os.4804.1.s1_at	LOC_Os06g07030.1		dehydration responsive element binding protein, putative, expressed	2.48741	9.86127	X	1.64527	2.3274	6.09962	-1.47328	-2.7092	-3.91994	13.4775	9.60249	X	3.81851
10	os.48064.1.s1_at	LOC_Os09g26780.1		pnFL-2, putative, expressed	X	12.7655	2.71326	2.5057	5.76015	46.8556	2.95375	X	X	1.9451	1.16769	1.48356	3.0569
12	os.49198.1.s1_at	LOC_Os04g58090.1		NHL25, putative, expressed	10.2282	3.59174	2.86423	3.17098	8.85299	129.098	8.69259	18.726	X	20.1626	19.0983	6.14732	5.56177
10	os.49319.1.s1_at	LOC_Os02g52990.1		OsSAUR12 - Auxin-responsive SAUR gene family member, expressed	2.08316	-1.66055	X	2.08463	2.55253	-6.16467	-1.60419	X	X	2.15632	1.58252	3.79017	-1.69713
10	os.49528.2.s1_at	LOC_Os04g44910.1		protein kinase, putative, expressed	1.63422	X	1.73795	1.9908	1.52215	6.99748	X	2.28832	X	1.33681	1.93868	-1.65753	-2.33592
10	os.49634.1.s1_x_at	LOC_Os01g55510.1		dynein light chain LC6, flagellar outer arm, putative, expressed	-3.77023	X	-4.39182	3.52245	1.32195	-3.70502	3.02624	X	X	1.55589	2.73056	5.16633	1.87419
10	os.49787.1.s1_at	LOC_Os01g64360.1		DNA binding protein, putative, expressed	3.97244	1.66935	X	X	2.21501	18.2609	5.29309	3.53787	X	32.3809	7.08578	4.5886	2.24287
10	os.4995.1.s1_at	LOC_Os03g55776.1		expressed protein	X	-1.51363	X	2.37407	2.38221	35.6013	17.6839	-2.30345	X	-1.559	1.69818	1.70645	-67.4931
10	os.50024.1.s1_at	LOC_Os05g12481.1	LOC_Os05g12481	expressed protein	X	2.14869	X	2.23873	4.20639	-3.34959	1.48631	-1.96393	-2.28067	2.81624	2.74433	1.37025	X
10	os.50108.1.s1_at	LOC_Os05g39720.1		OsWRKY70 - Superfamily of rice TFs having WRKY and zinc finger domains, expressed	2.25921	X	1.89884	2.93591	2.9572	296.86	30.0009	4.92259	X	17.0396	36.1001	1.72759	X
10	os.5031.1.s1_at	LOC_Os12g36830.1		pathogenesis-related protein 10, putative, expressed	4.73958	X	X	8.17852	22.8372	88.1216	12.3184	13.3005	X	-3.86318	1.15025	1.56582	6.62482
10	os.5034.1.s1_at	LOC_Os07g47990.1		peroxidase 2 precursor, putative, expressed	X	-1.3799	2.53573	-3.41262	-3.71644	1.82179	4.18849	-2.88784	X	-2.12026	-1.41105	-1.30672	X
11	os.50399.1.s1_at	LOC_Os06g05420.1		expressed protein	7.03222	1.97966	3.6531	-1.58979	3.57196	142.954	-3.51233	X	X	215.42	88.4204	1.87948	117.904
10	os.5049.1.s1_at	LOC_Os10g20470.1		transparent testa 12 protein, putative, expressed	1.70489	X	2.66341	3.48971	3.14543	16.1254	2.1259	X	X	20.8276	17.0857	3.34017	3.16838
10	os.50750.1.s1_at	LOC_Os03g02190.1		receptor protein kinase CRINKLY4 precursor, putative, expressed	-2.04903	1.18348	X	-2.01337	-1.7584	X	-1.36163	6.36328	X	-5.6118	-2.01196	-3.92302	2.48597
10	os.50831.1.s1_at	LOC_Os02g32580.1		expressed protein	2.51627	X	X	1.762	2.18769	4.81916	2.10262	2.06375	X	6.54129	3.47216	3.10641	-4.26556
10	os.50903.2.s1_x_at	LOC_Os09g08130.1		indole-3-glycerol phosphate synthase, chloroplast precursor, putative, expressed	X	1.8873	7.32701	11.792	6.82742	28.2329	36.5608	X	X	2.6175	1.38747	3.07187	7.39044
10	os.51105.1.s1_s_at	LOC_Os02g01210.1		amino acid transporter, putative, expressed	-1.52282	X	-1.86182	2.13988	3.18362	-4.58464	-2.94851	X	X	-9.10701	-2.45601	-1.74789	-5.78545
10	os.5124.1.s1_at				2.07132	X	X	2.10513	2.48775	3.44669	2.95227	-2.46963	X	24.7554	7.37431	2.95803	-3.63238
10	os.51506.1.s1_at	LOC_Os03g20600.1		expressed protein	1.58633	X	X	3.32944	6.44324	8.84873	2.33075	2.14496	X	2.51176	1.9183	3.35923	1.57489
10	os.51606.1.s1_at				2.52604	X	2.96511	39.4905	5.35226	33.9177	45.7938	X	X	17.4727	12.4581	-1.86557	2.43284
11	os.51741.1.s1_at	LOC_Os05g25920.1		expressed protein	3.22919	X	3.35203	6.30886	10.6198	40.9209	45.0751	2.54925	X	31.7433	6.7439	3.25169	-2.02535
10	os.51848.1.s1_x_at	LOC_Os10g31330.1		glycine-rich cell wall structural protein 2 precursor, putative, expressed	2.5559	X	4.63762	23.2105	11.5235	6.58237	-2.4373	X	X	-1.21507	1.36793	-1.59558	7.52757
10	os.52263.1.s1_at	LOC_Os02g50730.1		metalloendoproteinase 1 precursor, putative, expressed	2.54371	X	X	1.64735	2.59481	74.2477	5.23067	3.6397	X	9.82101	9.26611	2.74163	2.79677
11	os.52944.1.a1_at	LOC_Os06g09310.1		znf, putative, expressed	1.43334	X	2.38248	2.28423	4.85056	45.8494	6.00703	5.0516	X	5.1345	8.63568	2.5496	-2.12503
11	os.5365.1.s1_at	LOC_Os02g21040.1		aspartic proteinase nepenthesin-2 precursor, putative, expressed	2.28001	X	X	2.38575	2.30996	37.6812	24.6665	5.99015	6.87524	4.68292	3.85204	3.13054	-2.45617
12	os.53660.1.s1_at	LOC_Os02g43790.1		ethylene responsive protein, putative, expressed	2.2453	3.38546	3.53826	4.4447	5.80592	116.626	5.55902	2.30332	X	3.69691	12.904	8.68027	3.9554
11	os.53852.1.s1_at	LOC_Os04g13210.1		multidrug resistance-associated protein 4, putative, expressed	5.95663	3.07964	7.4276	45.2847	15.8893	72.5126	4.16813	X	X	2.54396	2.59988	1.6678	4.4936
10	os.54232.1.s1_at	LOC_Os05g37190.1		TRANSPARENT TESTA 1 protein, putative, expressed	3.16013	3.31862	15.2737	32.8546	13.2345	78.9526	2.88031	X	X	6.38812	8.18948	X	-4.13794
11	os.54412.1.s1_at	LOC_Os04g35140.1		subtilisin-like protease precursor, putative, expressed	1.5812	3.06421	2.62828	4.51228	4.00327	2.43614	1.62241	-4.04102	-5.10708	-2.75145	X	-2.26714	X
11	os.54727.1.s1_s_at	LOC_Os04g57850.1		AMP-binding protein, putative, expressed	3.03676	X	X	5.95691	3.59096	14.1794	2.49557	-3.20882	-6.10029	5.09449	5.63906	-1.62211	-3.23373
10	os.54895.1.s1_x_at	LOC_Os02g09240.1		cytochrome P450 71D8, putative, expressed	1.52397	X	X	3.88489	5.59426	3.29153	2.10322	4.63773	X	-5.85255	-5.99688	-5.53931	-2.0715
11	os.54936.1.s1_at	LOC_Os03g57640.1		gibberellin receptor GID1L2, putative, expressed	3.24889	1.04415	6.24889	2.15288	4.2472	658.209	2.94834	X	X	159.479	145.264	5.83163	2.91447
11	os.55247.1.s1_at	LOC_Os05g50100.1		expressed protein	1.79848	1.71242	3.26953	4.17872	2.18151	165.774	23.661	2.17328	X	2.56897	13.0009	2.58572	X
10	os.55270.1.s1_s_at	LOC_Os04g54210.1		expressed protein	2.13327	X	X	1.65112	3.68187	11.871	-1.55431	-2.24607	-3.11253	2.07527	3.21153	X	1.52286
10	os.55534.1.a1_at	LOC_Os09g32640.1		chloroplastic quinone-oxidoreductase, putative, expressed	-1.34902	X	X	-1.92871	-3.39515	-3.91789	-1.84226	2.72663	X	-6.57303	-1.28998	-1.68234	-4.8885
10	os.5592.1.s1_at	LOC_Os02g48710.1		hypothetical protein	X	4.88053	2.21316	-1.95606	X	37.3356	6.258	X	-4.57396	2.12063	1.82537	-1.85677	1.87601
10	os.56080.1.s1_at	LOC_Os03g47280.1		VQ motif family protein, expressed	X	4.06309	X	19.7031	6.07042	173.39	17.7201	5.34056	X	3.85358	8.56398	3.35901	7.40192
10	os.5622.1.s1_at	LOC_Os10g33140.1		hcrVf2 protein, putative, expressed	2.90041	2.32767	2.40575	8.6584	2.32895	4.18765	2.36494	X	X	-2.79083	-2.50151	X	-3.69158
10	os.57301.1.s1_at	LOC_Os02g52170.1		expressed protein	X	-1.45463	3.09856	2.3756	2.61681	16.9137	15.536	8.24325	X	7.71849	X	9.53401	2.57419
10	os.57456.1.s1_x_at	LOC_Os01g24710.1		salt stress-induced protein, putative, expressed	-2.5638	8.01335	X	7.71927	11.7456	X	-2.77083	X	-13.6328	2.53998	2.56103	1.58837	8.48045
10	os.57519.1.s1_x_at	LOC_Os01g14410.1		early light-induced protein, chloroplast precursor, putative, expressed	4.4115	X	2.31793	12.461	3.27952	1.67489	-1.47593	X	X	2.64017	1.53065	-11.5899	9.24267
10	os.5823.1.s1_at				7.88189	1.67904	3.97533	-3.18435	-5.19141	66.7752	12.9043	X	X	1.73171	1.27067	X	1.65601
10	os.6011.1.s1_at	LOC_Os10g16974.1		flavonoid 3-monooxygenase, putative, expressed	-1.73043	1.4054	X	-3.44843	-2.38934	-2.85957	5.58985	X	X	-1.41801	-1.32438	-1.19688	1.51185
10	os.6043.1.s1_at	LOC_Os04g23550.1		DNA binding like, putative, expressed	X	20.5899	3.57481	4.28703	8.80463	105.57	339.455	1.71946	X	2.08441	3.62391	2.60138	X
10	os.606.1.s1_at	LOC_Os06g04220.1		expressed protein	2.12373	X	6.97502	2.29556	2.92219	45.8101	24.5687	4.5525	X	13.2265	14.2009	5.39912	X
10	os.6102.1.s1_s_at	LOC_Os06g40500.1		expressed protein	-1.75532	-2.29683	-1.91609	X	-2.20157	X	2.86766	1.89531	X	-2.25542	-3.9274	-1.44644	3.61725
10	os.6125.1.s1_at	LOC_Os03g29190.1		PDI-like protein, putative, expressed	6.35653	2.75068	X	5.20564	2.72271	6.38448	-1.57126	X	X	-1.69981	-1.46717	1.54953	3.29841
12	os.6542.1.s1_at	LOC_Os03g08624.1		dihydroflavonol-4-reductase, putative, expressed	-1.89104	2.40525	X	2.15025	2.13922	-1.93044	-2.74799	-2.13949	-9.51609	3.28868	9.53785	4.11312	29.5358
11	os.6620.1.s1_at	LOC_Os03g52390.1		type II proteinase inhibitor family protein, expressed	2.21169	2.14995	5.92444	9.27101	7.02566	29.5323	3.32805	15.0398	X	-2.43384	-1.384	X	13.0816
10	os.6931.1.s1_at	LOC_Os07g39350.1		proton myo-inositol cotransporter, putative, expressed	3.60691	X	2.77986	1.55433	1.49693	5.1089	2.06464	X	X	-1.89892	-1.90217	1.96079	-6.98517
11	os.7115.1.s1_a_at	LOC_Os04g57200.1		metal ion binding protein, putative, expressed	1.80978	X	2.81266	2.09077	2.5123	7.94145	3.38402	3.12076	4.18978	-1.267	1.52749	3.93991	X
11	os.7235.1.s1_at	LOC_Os03g21030.1		GRAB2 protein, putative, expressed	3.41864	X	1.77307	1.41703	1.73018	25.4498	1.47151	2.10682	X	8.49954	2.54011	2.20662	-2.7432
10	os.7242.1.s1_at	LOC_Os07g07930.1		lipid transfer protein, putative, expressed	19.2187	6.12395	6.5806	X	-2.6265	105.389	1.89285	3.47044	X	-1.20442	1.23427	X	3.89976
10	os.7309.2.s1_at				-1.5026	1.37535	-1.84098	X	1.52512	-2.45844	-1.82569	X	X	-2.78567	-1.34769	-1.42664	-2.60983
10	os.773.1.s1_s_at	LOC_Os01g43750.1		cytochrome P450 72A1, putative, expressed	3.72591	X	2.40757	X	-2.53528	14.1701	4.77915	2.44289	X	1.3186	2.45688	1.52444	2.32751
10	os.7756.2.s1_x_at				-11.3679	X	-4.93895	-2.58008	-5.685	-3.23765	-1.66613	X	X	-10.5743	-5.82081	-1.78014	-19.7003
10	os.7901.1.s1_at	LOC_Os04g58850.1		harpin inducing protein, putative, expressed	4.34441	X	X	1.381	1.48255	9.62573	4.88901	1.76664	X	4.37153	1.53619	4.13927	-2.09011
11	os.7902.1.s1_at	LOC_Os06g46950.1		EF-hand Ca2+-binding protein CCD1, putative, expressed	1.59509	X	X	3.04551	6.17902	13.4817	14.8607	5.01775	2.70319	2.11591	1.44376	2.87711	-2.8901
11	os.7935.1.s1_at	LOC_Os07g46852.1		sex determination protein tasselseed-2, putative, expressed	X	1.41299	X	2.64232	6.06106	-4.36487	7.59296	-2.10169	-3.57371	1.43885	1.3414	2.12994	21.9916
10	os.7935.2.s1_x_at	LOC_Os07g46852.1		sex determination protein tasselseed-2, putative, expressed	X	1.27208	X	X	2.10987	-4.54788	11.6005	-3.29054	-7.75155	1.72065	1.57713	2.81018	27.1117
11	os.7947.1.s1_a_at	LOC_Os05g31140.1		lichenase-2 precursor, putative, expressed	-3.6964	X	-6.36351	-2.1014	-2.68182	-2.97218	-2.65774	-3.99397	-13.6187	-3.13717	1.46913	X	6.92173
11	os.7947.1.s1_x_at	LOC_Os05g31140.1		lichenase-2 precursor, putative, expressed	-3.37607	X	-6.52774	-1.94481	-2.50547	-3.06193	-2.65317	-3.69571	-10.6161	-3.16185	1.41113	X	7.53471
10	os.8012.1.s1_at	LOC_Os08g01140.1		cytochrome b561, putative, expressed	-1.34771	X	-1.59279	X	-1.62985	-3.57193	-2.03603	1.8664	X	-5.89614	-2.77513	-1.93099	3.35222
12	os.8088.1.s1_at	LOC_Os03g08310.1		ZIM motif family protein, expressed	1.60333	1.97028	4.03049	4.83635	4.51626	285.307	189.554	10.9662	8.92422	2.03276	X	17.1902	6.22153
10	os.8503.1.s1_at	LOC_Os06g39110.1	LOC_Os06g39110	expressed protein	6.35655	X	14.734	19.4118	50.0345	6.49499	4.10662	X	X	-4.90445	-2.36396	2.01859	3.55477
10	os.8508.1.s1_at	LOC_Os10g38880.1		plant-specific domain TIGR01568 family protein, expressed	-1.11489	X	X	-2.86728	-3.32989	1.14855	-1.52257	2.69663	X	-2.44931	-4.25381	-8.61757	1.39054
11	os.8558.1.s1_at	LOC_Os02g11770.1	LOC_Os02g11770	expressed protein	-3.29856	2.06846	-3.71043	-2.36493	-1.74244	-5.0942	X	-2.83106	X	-6.55579	-2.30022	-1.22443	1.56599
10	os.8559.1.s1_at	LOC_Os06g44190.1		expressed protein	3.83003	X	X	-1.38687	2.05275	1.93666	-2.13102	3.0219	X	276.576	130.186	1.88644	20.9387
10	os.8786.1.s1_a_at				-1.45444	X	X	2.08544	1.33323	-2.08955	1.41343	-4.18623	X	-6.16404	-4.4071	-1.34893	-9.7823
10	os.8793.1.s1_at	LOC_Os06g10520.1		pantothenate kinase family protein, expressed	2.74094	1.77549	1.79436	X	X	10.0002	1.35616	-2.57933	X	1.48058	1.32455	2.20377	1.88889
10	os.8850.1.s1_x_at	LOC_Os09g04160.1		expressed protein	1.16404	X	X	3.49644	3.07729	-2.53475	X	-3.38112	-3.78281	3.09724	2.59838	2.9772	-2.58789
10	os.9191.1.s1_s_at	LOC_Os01g14410.1		early light-induced protein, chloroplast precursor, putative, expressed	3.64924	X	2.18695	15.7705	10.6995	1.91802	-1.4851	X	X	2.45305	1.47005	-11.289	8.58705
10	os.9286.1.s1_s_at	LOC_Os06g39750.1		fatty acid elongase, putative, expressed	2.10778	X	3.10141	X	-1.9293	42.6585	1.71022	3.10698	X	-3.20645	-1.70247	-2.08074	1.64302
10	os.9301.1.s1_at	LOC_Os08g28670.1		ripening induced protein, putative, expressed	-1.55494	-2.16885	X	1.42961	2.68982	-10.3301	-2.12797	X	X	-4.46623	-1.83899	1.26621	-2.59884
10	os.9316.1.s1_at	LOC_Os06g47220.1		expressed protein	-1.53616	X	-1.87321	X	-1.44549	-3.45427	X	-2.59156	-3.22683	-1.69457	-1.39646	-2.14601	-2.73789
10	os.9344.1.s1_x_at	LOC_Os03g53800.1		periplasmic beta-glucosidase precursor, putative, expressed	-2.56515	2.17212	X	-2.50609	-2.31429	1.45606	2.59905	X	X	1.54997	1.56961	1.3928	5.78184
10	os.9554.1.s1_at	LOC_Os04g52504.1		adhesive/proline-rich protein, putative, expressed	1.54673	1.36861	X	1.80044	1.3036	8.84833	2.17642	X	X	1.99218	2.13909	1.94872	12.316
10	os.9684.1.s1_at	LOC_Os06g38960.1		expressed protein	-2.76448	2.77418	X	-2.93462	-3.40531	-1.92379	X	-5.01166	X	-2.01491	-2.24688	-1.25564	2.03464
10	os.9823.1.s1_at	LOC_Os09g02270.1		cyclase, putative, expressed	1.98967	X	X	1.49327	1.92396	-1.90077	-1.64333	4.2082	X	-2.95075	2.35956	1.28989	-3.52743
10	os.9848.1.s1_at	LOC_Os05g10650.1		6-phosphofructokinase 2, putative, expressed	1.44618	X	2.0197	2.97872	4.81765	7.48117	2.24496	2.63291	X	4.33361	4.11959	1.99618	X
11	os.9923.1.s1_at	LOC_Os03g08330.1		ZIM motif family protein, expressed	1.24211	3.21864	4.09657	X	2.29595	88.3327	79.2296	10.0975	7.91401	3.6264	3.15084	14.0745	X
12	os.9923.1.s1_s_at	LOC_Os03g08330.1		ZIM motif family protein, expressed	2.17353	10.307	2.48438	3.88611	6.10084	162.87	32.8935	4.6085	3.7813	3.36003	2.44012	5.67076	X
10	osaffx.14373.1.s1_s_at	LOC_Os04g52090.1		ethylene-responsive transcription factor 4, putative, expressed	2.81699	X	X	1.92115	3.23687	23.0971	5.71032	2.75732	X	5.96257	3.78382	4.74941	-2.32534
10	osaffx.14888.1.s1_at	LOC_Os05g30500.1		expressed protein	X	2.31772	2.10822	81.3457	1.10781	90.3179	X	7.29068	X	1.77182	-5.97714	2.06955	1.87423
11	osaffx.18575.1.s1_x_at	LOC_Os10g39140.1		gibberellin 20 oxidase 2, putative, expressed	4.58023	2.11364	2.45062	5.251	1.99153	36.3234	4.26879	X	X	4.86433	1.55332	1.9199	-1.72869
10	osaffx.2171.1.s1_at	LOC_Os01g36950.3		N-rich protein, putative, expressed	2.24503	-1.44178	X	X	3.04448	2.49945	3.23846	1.7722	X	3.05579	3.18287	3.0986	-25.8873
11	osaffx.22181.1.s1_s_at	LOC_Os01g17050.1		VQ, putative, expressed	X	-1.78636	X	2.05906	2.09548	74.4379	17.1047	6.40575	7.05932	5.86935	2.20467	4.60864	-2.74083
11	osaffx.24612.1.s1_at	LOC_Os02g37300.1		ATFP4, putative, expressed	1.53809	X	X	11.1756	26.0046	5.8309	29.6277	3.66106	7.23995	-1.22825	-1.31565	5.79002	-6.7411
10	osaffx.24745.1.s1_at	LOC_Os02g45940.1		histone H4, putative, expressed	-1.73527	X	X	-2.18741	-1.76341	10.6365	-1.35747	-3.17241	X	-1.80222	-1.88199	-1.26861	-6.683
10	osaffx.26254.1.s1_at	LOC_Os04g30490.1		transparent testa 12 protein, putative, expressed	2.1735	X	4.06272	2.76126	2.43992	70.8916	4.049	X	X	-1.48131	3.97048	1.94941	-1.83805
10	osaffx.27442.1.s1_at	LOC_Os06g03670.1		dehydration-responsive element-binding protein 1A, putative, expressed	3.26694	X	X	2.43131	X	20.0171	304.321	3.03919	3.62598	45.9593	5.35621	20.8302	-1.04683
10	osaffx.27816.1.s1_at	LOC_Os06g25010.1		xylanase inhibitor protein 1 precursor, putative, expressed	3.82353	2.3837	2.31831	X	12.1128	4.05006	6.19256	X	X	11.249	10.4659	2.2821	37.8919
10	osaffx.30138.1.s1_at	LOC_Os09g34230.1		indole-3-acetate beta-glucosyltransferase, putative, expressed	16.9137	1.60203	2.81265	X	X	31.8726	16.9677	3.63954	X	12.5441	1.45226	1.86697	8.3366
12	osaffx.31986.1.s1_at	LOC_Os12g32610.1	LOC_Os12g32610	expressed protein	18.2417	2.02293	X	1.94976	2.97671	34.8057	73.5144	21.1115	3.71117	33.8148	7.26539	5.73518	-5.5422
10	osaffx.4296.1.s1_at	LOC_Os05g10930.1		OsGrx_C15 - glutaredoxin subgroup III, expressed	4.95121	1.5916	X	1.84433	1.59631	19.9946	-3.7206	X	X	2.70896	2.68858	-1.70949	-10.5224

## Sheet: ST4 - 135 genes in Fig 3c
Supplementary Table 4. List of 135 genes differentially expressed in response to biotic stress(es) only.
Probe Set ID	MSU identifier	Rice lineage specific	MSU gene putative function	Bact R	Bacteria S	GSE19239	Striga.H Nipp	Striga.H IAC	Magno.G	root M.Oryzae	RSV_WuYun3	RSV_KT95-418	C v Drought	C v Salt	C v Cold	Control v Heat	Mapman annotation/Functional category
os.6792.1.s1_at	LOC_Os10g39300.1		aspartic proteinase nepenthesin-1 precursor, putative, expressed	3.99946	X	X	8.15987	2.5093	9.13292	2.41275	3.29327	X	X	X	X	X	'not assigned.unknown'
os.51406.1.s1_at	LOC_Os08g07690.1	LOC_Os08g07690	expressed protein	2.96436	41.1999	1.83632	3.10846	X	41.3927	44.7008	X	X	X	X	X	X	'not assigned.unknown'
os.27148.1.a1_at				-1.57071	X	X	1.72391	10.9031	-3.84262	-1.58864	1.88736	X	X	X	X	X	'not assigned.unknown'
os.57142.1.s1_at				5.50044	2.39051	3.04061	115.042	X	141.601	11.7845	X	X	X	X	X	X	'not assigned.unknown'
os.53665.1.s1_at	LOC_Os02g52370.1		expressed protein	1.64988	1.89342	X	-2.50275	-3.1515	3.49392	X	-3.38388	X	X	X	X	X	'not assigned.no ontology.armadillo/beta-catenin repeat family protein'
os.418.1.s1_at	LOC_Os01g28450.1		pathogenesis-related protein PRB1-2 precursor, putative, expressed	2.34179	2.32867	4.42653	18.4418	X	104.056	2.60239	X	X	X	X	X	X	'stress.biotic.pathogenesis-related'
os.22710.1.s1_a_at	LOC_Os01g48910.1		ACS-like protein, putative, expressed	2.71761	X	X	-2.1517	-2.92879	5.2908	3.43113	X	X	X	X	X	X	'lipid metabolism.FA synthesis and FA elongation.long chain fatty acid CoA ligase'
os.2954.1.s1_at	LOC_Os03g25440.1		expressed protein	-8.85738	X	X	-2.96128	-3.9793	-1.99561	-1.73113	X	X	X	X	X	X	'not assigned.unknown'
osaffx.32208.1.a1_at	LOC_Os10g38292.1		chloroplast ATP synthase a chain precursor, putative, expressed	-1.70637	X	X	X	X	-3.26597	-2.36851	-3.58463	6.17997	X	X	X	X	'PS.lightreaction.ATP synthase'
os.54911.1.s1_at	LOC_Os05g31740.1		cytochrome P450 86A2, putative, expressed	1.50012	X	X	2.45001	3.49595	5.62725	3.57866	X	X	X	X	X	X	'misc.cytochrome P450'
os.24759.1.a1_at	LOC_Os11g29350.1		ELMO domain containing 2, putative, expressed	X	1.23406	-2.22041	-2.75562	-3.33666	X	2.19112	X	X	X	X	X	X	'not assigned.no ontology'
os.55314.1.s1_at	LOC_Os03g38350.1		expressed protein	2.02176	X	1.86379	-4.16658	1.16495	49.8683	X	X	X	X	X	X	X	'not assigned.unknown'
os.57309.1.s1_at	LOC_Os04g19960.1	LOC_Os04g19960	expressed protein	2.18794	X	X	-1.55831	-1.89805	412.272	-1.8427	X	X	X	X	X	X	'not assigned.unknown'
os.40398.1.s1_s_at	LOC_Os04g21130.1		expressed protein	-3.71481	-5.03167	X	-41.2446	-66.6881	X	3.3966	X	X	X	X	X	X	'cell.organisation'
os.40404.1.s1_s_at	LOC_Os04g21130.1		expressed protein	-1.77428	-3.16879	X	-22.3595	-23.9682	X	2.65018	X	X	X	X	X	X	'cell.organisation'
osaffx.17563.1.s1_at	LOC_Os09g04430.1		hypothetical protein	2.02984	X	X	11.2921	X	3.335	5.90764	3.28098	X	X	X	X	X	'not assigned.unknown'
os.54291.1.s1_at	LOC_Os11g42200.1		laccase LAC2-1, putative, expressed	X	2.20207	X	23.058	57.4129	8.58139	24.5623	X	X	X	X	X	X	'secondary metabolism.simple phenols'
os.54623.1.s1_at	LOC_Os11g05614.1		NAC domain-containing protein 90, putative, expressed	1.3752	X	X	X	X	2.51642	4.558	13.4104	5.1653	X	X	X	X	'RNA.regulation of transcription.NAC domain transcription factor family'
os.52257.1.s1_at	LOC_Os04g01874.1		protein kinase domain containing protein, expressed	X	1.14002	X	X	2.92938	X	1.746	-2.09743	-2.23499	X	X	X	X	'signalling.receptor kinases.DUF 26'
os.23156.1.s1_at	LOC_Os02g02320.1		serine carboxypeptidase 3 precursor, putative, expressed	-2.34508	X	X	-2.3398	-3.32612	1.7167	-1.40688	X	X	X	X	X	X	'protein.degradation.serine protease'
os.28964.1.s1_at	LOC_Os01g42790.1		xylem cysteine proteinase 2 precursor, putative, expressed	3.45931	X	X	166.564	8.72559	6.97942	9.68705	X	X	X	X	X	X	'protein.degradation.cysteine protease'
os.26592.1.s1_s_at				-1.48889	X	X	X	4.81337	-8.39237	-7.45792	-3.28103	X	X	X	X	X	'PS.lightreaction.photosystem II.PSII polypeptide subunits'
os.27333.2.s1_x_at				-1.19182	-1.048	X	-1.43116	1.15378	-2.94265	X	X	X	X	X	X	X	'not assigned.unknown'
osaffx.10169.1.s1_x_at				-1.19106	1.10953	X	-1.12328	1.2191	-1.80366	X	X	X	X	X	X	X	'not assigned.unknown'
osaffx.26840.1.s1_s_at	LOC_Os05g11650.1		expressed protein	-1.61588	X	X	-1.10103	-6.34919	-1.6935	X	X	X	X	X	X	X	'not assigned.unknown'
os.26833.1.s1_x_at	LOC_Os03g27590.1		retinoid-inducible serine carboxypeptidase precursor, putative, expressed	1.98019	X	X	2.45831	X	3.40359	1.82702	X	X	X	X	X	X	'protein.degradation.serine protease'
os.12268.1.s1_at	LOC_Os02g53180.1		1-aminocyclopropane-1-carboxylate oxidase 1, putative, expressed	X	1.55758	X	X	2.46662	-1.9525	2.98929	X	X	X	X	X	X	'hormone metabolism.ethylene.synthesis-degradation.1-aminocyclopropane-1-carboxylate oxidase'
os.46431.1.s1_at	LOC_Os01g35330.1		circumsporozoite protein precursor, putative, expressed	-1.3543	X	X	X	6.24717	-6.10512	-11.8672	X	X	X	X	X	X	'not assigned.unknown'
osaffx.22270.1.s1_x_at	LOC_Os03g08940.1		conserved hypothetical protein	1.2334	X	X	X	X	2.11651	31.3708	1.40921	X	X	X	X	X	'not assigned.unknown'
osaffx.32224.1.s1_at	LOC_Os06g46434.1		cytochrome c biogenesis protein ccsA, putative, expressed	2.18885	-2.61659	X	X	X	-1.59694	-2.37941	X	X	X	X	X	X	'protein.assembly and cofactor ligation'
os.26891.1.a1_x_at	LOC_Os01g41820.1		cytochrome P450 72A1, putative, expressed	3.23374	X	X	10.2163	X	7.79153	5.92405	X	X	X	X	X	X	'misc.cytochrome P450'
os.9024.1.s1_at	LOC_Os02g38190.1		expressed protein	1.61517	X	X	X	X	2.40893	-1.58826	2.31731	X	X	X	X	X	'not assigned.unknown'
os.27135.1.a1_at	LOC_Os03g24940.1		expressed protein	1.52797	X	X	X	-2.39915	-2.88278	-1.49774	X	X	X	X	X	X	'not assigned.no ontology'
os.53511.1.s1_at	LOC_Os11g42850.1		expressed protein	X	1.82759	X	-3.16635	-13.3941	X	-2.39532	X	X	X	X	X	X	'not assigned.unknown'
os.22819.1.s1_at	LOC_Os08g37060.1		gibberellin receptor GID1L2, putative, expressed	1.94406	X	X	X	-1.40085	6.0207	1.76901	X	X	X	X	X	X	'not assigned.no ontology'
os.8868.1.s1_at	LOC_Os10g38610.1		glutathione S-transferase GSTU6, putative, expressed	2.13395	X	3.12691	X	3.17872	X	-4.1174	X	X	X	X	X	X	'misc.glutathione S transferases'
os.53451.1.s1_at	LOC_Os03g13040.1		haemolysin-III related family protein, expressed	1.89158	X	X	2.65324	X	2.46116	1.46522	X	X	X	X	X	X	'not assigned.unknown'
os.42421.1.s1_at	LOC_Os01g63180.1		L-ascorbate oxidase precursor, putative, expressed	2.56544	4.45308	X	-2.01548	X	X	8.4229	X	X	X	X	X	X	'secondary metabolism.simple phenols'
os.33674.1.s1_at	LOC_Os04g54390.1		nuclease PA3, putative, expressed	-1.37656	X	X	-4.34884	-8.95691	X	-2.01789	X	X	X	X	X	X	'DNA.synthesis/chromatin structure'
os.49290.1.s1_at	LOC_Os06g39590.1		OsIAA23 - Auxin-responsive Aux/IAA gene family member, expressed	X	-1.28309	X	-3.27932	-1.8583	-1.35744	X	X	X	X	X	X	X	'hormone metabolism.auxin.induced-regulated-responsive-activated'
os.7053.1.s1_at	LOC_Os01g65380.1		patellin-5, putative, expressed	1.57572	X	X	X	-1.91503	1.75037	-1.40202	X	X	X	X	X	X	'transport.misc'
osaffx.2593.1.s1_s_at	LOC_Os02g13290.1		phosphoethanolamine/phosphocholine phosphatase, putative, expressed	2.02431	X	X	-2.44241	1.43283	6.09107	X	X	X	X	X	X	X	'misc.acid and other phosphatases'
os.18590.1.s1_a_at	LOC_Os06g51310.1		PINHEAD protein, putative, expressed	1.99001	X	X	X	-2.72164	X	X	7.20206	3.46713	X	X	X	X	'RNA.regulation of transcription.Argonaute'
os.12804.1.s1_at	LOC_Os10g37190.1		protein kinase domain containing protein, expressed	-1.59964	X	X	X	-1.72771	X	3.55873	3.46301	X	X	X	X	X	'signalling.receptor kinases.misc'
os.54865.1.s1_at	LOC_Os07g30950.1		taxane 10-beta-hydroxylase, putative, expressed	-1.93531	1.17854	X	X	X	3.19434	X	4.36512	X	X	X	X	X	'misc.cytochrome P450'
os.27828.1.s1_a_at	LOC_Os05g51610.1		vacuolar cation/proton exchanger 1b, putative, expressed	1.98836	X	X	-1.49099	-1.39353	X	X	-1.57672	X	X	X	X	X	'transport.calcium'
os.338.1.s2_a_at				1.5451	X	X	X	1.65532	6.00076	-1.88025	X	X	X	X	X	X	'protein.postranslational modification'
os.338.1.s2_x_at				1.65743	X	X	X	1.51085	4.43355	-1.8117	X	X	X	X	X	X	'not assigned.unknown'
os.37616.1.s1_at				1.67074	X	3.34645	X	X	5.40516	-1.72261	X	X	X	X	X	X	'not assigned.unknown'
os.39243.1.a1_x_at				1.98751	X	X	3.74884	3.18726	2.73698	X	X	X	X	X	X	X	'not assigned.unknown'
os.8872.1.s2_at				-2.88751	X	X	2.74908	X	X	4.30455	7.01184	X	X	X	X	X	'mitochondrial electron transport / ATP synthesis.cytochrome c oxidase'
os.9004.1.s1_at				1.56983	X	X	X	-1.5027	4.34858	X	3.44371	X	X	X	X	X	'not assigned.unknown'
osaffx.32287.1.a1_at				-1.39731	X	X	X	1.71383	-3.60582	-1.87494	X	X	X	X	X	X	'PS.lightreaction.photosystem II.PSII polypeptide subunits'
os.5225.1.s1_at	LOC_Os01g53420.1		anthocyanidin 5,3-O-glucosyltransferase, putative, expressed	1.61781	X	X	X	2.6401	X	2.26844	X	X	X	X	X	X	'misc.UDP glucosyl and glucoronyl transferases'
os.14983.1.s1_a_at	LOC_Os05g51790.1		ATP binding protein, putative, expressed	2.65023	X	X	-1.34912	X	X	-2.5559	X	X	X	X	X	X	'cell.division'
osaffx.28769.2.s1_at	LOC_Os07g35880.1		beta-amylase, putative, expressed	-1.71249	X	X	X	X	6.43842	X	4.28955	X	X	X	X	X	'major CHO metabolism.degradation.starch.starch cleavage'
osaffx.16618.1.s1_x_at	LOC_Os07g38790.1		beta-hexosaminidase precursor, putative, expressed	X	-1.76931	X	X	X	-5.04497	X	2.09809	X	X	X	X	X	'not assigned.no ontology'
os.13995.1.s1_at	LOC_Os05g34470.1		expressed protein	1.68801	X	X	X	X	-1.55495	-2.26493	X	X	X	X	X	X	'not assigned.unknown'
os.2697.1.s1_a_at	LOC_Os05g33380.1		fructose-bisphosphate aldolase cytoplasmic isozyme, putative, expressed	1.3572	X	X	X	-1.42982	5.0849	X	X	X	X	X	X	X	'glycolysis.aldolase'
os.52854.1.s1_at	LOC_Os07g28480.1		glutathione S-transferase, putative, expressed	X	-1.09555	X	2.4783	5.01461	X	X	X	X	X	X	X	X	'misc.glutathione S transferases'
os.54228.1.s1_at	LOC_Os04g03830.1		OsWAK29 - OsWAK receptor-like protein kinase, expressed	2.01679	X	X	X	X	7.81	3.55194	X	X	X	X	X	X	'protein.postranslational modification.kinase.receptor like cytoplasmatic kinase VII'
osaffx.21536.1.s1_at	LOC_Os01g52070.1		potassium channel AKT1, putative	-2.3746	1.31382	X	X	X	-2.38895	X	X	X	X	X	X	X	'transport.potassium'
os.11601.1.s1_at	LOC_Os10g22460.1		protein phosphatase 2C, putative, expressed	-1.38089	X	X	X	1.82851	-2.8388	X	X	X	X	X	X	X	'not assigned.unknown'
osaffx.28216.1.s1_at	LOC_Os06g12560.1		RING-H2 finger protein ATL1Q, putative, expressed	-2.1755	X	X	X	X	9.31174	6.2214	X	X	X	X	X	X	'protein.degradation.ubiquitin.E3.RING'
os.32642.1.s1_at	LOC_Os10g11200.1		serine palmitoyltransferase 1, putative, expressed	1.63342	X	X	X	X	4.46347	4.25018	X	X	X	X	X	X	'lipid metabolism.''exotics'' (steroids, squalene etc).sphingolipids'
osaffx.4094.1.s1_at	LOC_Os04g45000.1		short-chain dehydrogenase/reductase SDR, putative, expressed	1.75959	X	X	X	X	X	X	2.43791	4.12183	X	X	X	X	'not assigned.unknown'
os.50936.1.s1_at	LOC_Os12g30540.1		ubiquitin carboxyl-terminal hydrolase 21, putative, expressed	4.34112	X	X	X	-2.29501	1.86126	X	X	X	X	X	X	X	'not assigned.unknown'
os.36961.2.s1_x_at	LOC_Os01g53810.1			1.5495	X	X	X	X	2.66186	2.34286	X	X	X	X	X	X	'not assigned.unknown'
osaffx.32317.1.s1_at				-1.3362	X	X	X	X	-3.67244	-2.26891	X	X	X	X	X	X	'not assigned.unknown'
os.11615.1.s2_at	LOC_Os02g32350.1		4SNc-Tudor domain protein, putative, expressed	1.44644	X	X	X	-1.26641	2.80165	X	X	X	X	X	X	X	'RNA.regulation of transcription.Zn-finger(CCHC)'
os.41946.1.s1_s_at	LOC_Os01g53450.1		8-amino-7-oxononanoate synthase, putative, expressed	1.47104	X	X	X	X	1.58945	1.83398	X	X	X	X	X	X	'secondary metabolism.unspecified'
os.3042.1.s1_at	LOC_Os10g33630.1		adaptin ear-binding coat-associated protein 2, putative, expressed	2.11717	X	X	X	-1.45917	3.06961	X	X	X	X	X	X	X	'not assigned.unknown'
osaffx.8492.1.s1_at	LOC_Os10g06710.1		amidase, putative, expressed	-1.47201	X	X	X	-2.15196	-1.34275	X	X	X	X	X	X	X	'misc.nitrilases, *nitrile lyases, berberine bridge enzymes, reticuline oxidases, troponine reductases'
os.49366.1.s1_at	LOC_Os09g33876.1		ARIADNE-like protein ARI5, putative, expressed	1.8499	X	X	X	2.35313	-2.84948	X	X	X	X	X	X	X	'protein.degradation.ubiquitin.E3.RING'
os.18031.1.s1_at	LOC_Os06g12160.1		ATP binding protein, putative, expressed	1.404	X	X	X	-2.66944	2.11288	X	X	X	X	X	X	X	'protein.degradation.AAA type'
os.19456.1.s1_at	LOC_Os02g13160.1		ATPP2-A13, putative, expressed	-1.17911	X	X	X	X	-2.52763	-1.9983	X	X	X	X	X	X	'not assigned.unknown'
os.11577.1.s1_a_at	LOC_Os06g06280.1		beta-1,3-galactosyltransferase 6, putative, expressed	1.55457	X	X	X	-1.62866	2.61355	X	X	X	X	X	X	X	'protein.glycosylation'
osaffx.27033.2.s1_s_at	LOC_Os05g26940.1		CBL-interacting serine/threonine-protein kinase 11, putative, expressed	-2.07578	X	X	X	-2.72154	X	-3.77525	X	X	X	X	X	X	'protein.postranslational modification'
osaffx.16884.1.s1_at	LOC_Os08g07790.1		CRS2-associated factor 1, putative, expressed	1.13438	X	X	X	-1.92227	6.27118	X	X	X	X	X	X	X	'not assigned.unknown'
os.28433.4.a1_at	LOC_Os01g58290.1		cucumisin precursor, putative, expressed	X	1.60839	X	3.22438	X	2.84457	X	X	X	X	X	X	X	'protein.degradation.subtilases'
os.46895.1.s1_at	LOC_Os10g34230.1		cytokinin dehydrogenase 5 precursor, putative, expressed	X	-1.79059	X	X	3.16394	-4.96749	X	X	X	X	X	X	X	'hormone metabolism.cytokinin.synthesis-degradation'
os.139.1.s1_at	LOC_Os06g48750.1		eukaryotic initiation factor 4A, putative, expressed	1.34571	X	X	X	X	2.21525	-1.40475	X	X	X	X	X	X	'protein.synthesis.initiation'
osaffx.11878.1.s1_s_at	LOC_Os02g03530.1		expressed protein	X	-1.14824	X	X	-2.48276	1.80222	X	X	X	X	X	X	X	'not assigned.no ontology.pentatricopeptide (PPR) repeat-containing protein'
os.27268.1.a1_at	LOC_Os02g10430.1		expressed protein	-1.39244	X	X	X	X	-2.36234	-1.86356	X	X	X	X	X	X	'not assigned.unknown'
osaffx.24464.1.s1_at	LOC_Os02g27740.1		expressed protein	X	1.40252	X	X	X	1.46698	-1.82102	X	X	X	X	X	X	'not assigned.unknown'
os.49092.1.s1_at	LOC_Os03g01218.1		expressed protein	1.07654	1.24459	X	X	X	1.08467	X	X	X	X	X	X	X	'not assigned.unknown'
os.56274.1.s1_at	LOC_Os03g19700.1		expressed protein	-1.91036	X	X	X	X	X	5.5148	2.54177	X	X	X	X	X	'not assigned.unknown'
os.5883.1.s1_at	LOC_Os04g01500.1		expressed protein	-1.92962	X	X	X	-2.40785	11.2487	X	X	X	X	X	X	X	'not assigned.unknown'
osaffx.13902.1.s1_at	LOC_Os04g21130.1		expressed protein	X	-3.08925	X	-12.8151	-12.7488	X	X	X	X	X	X	X	X	'cell.organisation'
os.51133.1.s1_at	LOC_Os04g37720.1		expressed protein	1.80179	X	X	X	-1.85859	1.85871	X	X	X	X	X	X	X	'not assigned.no ontology.pentatricopeptide (PPR) repeat-containing protein'
os.47990.1.s1_at	LOC_Os05g31490.1		expressed protein	1.6947	X	X	X	-1.56734	2.1799	X	X	X	X	X	X	X	'cell.vesicle transport'
os.46446.1.s1_at	LOC_Os10g21470.1		expressed protein	X	1.34604	X	X	X	-1.84603	-2.06364	X	X	X	X	X	X	'not assigned.no ontology.pentatricopeptide (PPR) repeat-containing protein'
os.11475.2.s1_at	LOC_Os10g41850.1		expressed protein	X	-1.08012	X	X	X	1.10729	-5.43486	X	X	X	X	X	X
os.47395.1.s1_at	LOC_Os11g35030.1		expressed protein	X	1.15573	X	X	X	X	X	7.35915	3.8782	X	X	X	X
os.6129.1.s1_at	LOC_Os11g43990.1		expressed protein	1.67643	X	X	1.14724	X	1.7947	X	X	X	X	X	X	X
os.31606.1.s1_at	LOC_Os01g37670.1		F-box domain containing protein, expressed	-1.18099	1.07112	X	X	X	X	-2.33929	X	X	X	X	X	X
os.16079.1.s1_at	LOC_Os05g06260.1		gamma-tubulin complex component 4, putative, expressed	1.09452	-1.04877	X	X	-2.08237	X	X	X	X	X	X	X	X
os.25651.1.s1_at	LOC_Os01g27360.1		glutathione S-transferase GSTF1, putative, expressed	X	6.32893	X	-2.90144	X	10.043	X	X	X	X	X	X	X
os.20730.1.s1_at	LOC_Os09g34130.1		GRAM domain containing protein, expressed	1.35342	X	X	X	1.54611	1.69275	X	X	X	X	X	X	X
os.51865.2.s1_at	LOC_Os04g44620.2		hus1-like protein, expressed	2.1718	X	X	X	-2.11128	X	-1.92317	X	X	X	X	X	X
osaffx.30403.1.s1_at	LOC_Os03g03680.1		major facilitator superfamily protein, expressed	1.15261	-1.13209	X	X	X	2.41135	X	X	X	X	X	X	X
osaffx.12096.1.s1_at	LOC_Os02g18140.1		NB-ARC domain containing protein, expressed	1.56586	-1.42886	X	X	X	X	-1.22221	X	X	X	X	X	X
os.3372.1.s1_at	LOC_Os04g42930.1		OsGrx_C2.2 - glutaredoxin subgroup I, expressed	1.37873	X	X	X	1.51037	-1.53165	X	X	X	X	X	X	X
os.38985.1.s1_at	LOC_Os07g02060.1		OsWRKY29 - Superfamily of rice TFs having WRKY and zinc finger domains, expressed	1.43099	X	X	X	X	3.28757	-2.33393	X	X	X	X	X	X
os.7278.1.s1_at	LOC_Os04g03796.1		peptidase/ subtilase, putative, expressed	5.1199	X	X	X	X	-1.8094	10.201	X	X	X	X	X	X
os.7278.1.s1_x_at	LOC_Os04g03796.1		peptidase/ subtilase, putative, expressed	X	1.32328	X	X	X	-1.75575	10.6391	X	X	X	X	X	X
osaffx.18866.1.s1_at	LOC_Os11g15520.1		peptidase/ subtilase, putative, expressed	X	1.65967	X	X	X	1.56997	2.03466	X	X	X	X	X	X
os.33446.1.a1_at	LOC_Os03g13250.1		peptide transporter PTR2, putative, expressed	X	1.4767	X	X	1.58438	-2.36035	X	X	X	X	X	X	X
os.7968.1.s1_at	LOC_Os05g47630.1		peptidyl-tRNA hydrolase, putative, expressed	1.67314	X	X	X	X	2.70447	3.0343	X	X	X	X	X	X
os.32292.1.s1_at	LOC_Os01g36240.1		peroxidase 72 precursor, putative, expressed	-2.12086	5.28956	X	X	X	5.06565	X	X	X	X	X	X	X
os.57547.1.s1_at	LOC_Os07g48050.1		peroxidase precursor, putative, expressed	X	8.25244	13.4624	X	X	17.4728	X	X	X	X	X	X	X
os.15541.2.s1_x_at	LOC_Os01g01830.1		prolyl endopeptidase, putative, expressed	1.73081	X	X	X	-2.57802	X	X	-2.33395	X	X	X	X	X
os.11958.1.s1_at	LOC_Os03g56940.1		protein app1, putative, expressed	-17.3594	X	X	X	X	-3.04893	X	-2.46145	X	X	X	X	X
os.54736.1.s1_at	LOC_Os02g52910.1		protein binding protein, putative, expressed	2.51624	X	X	1.83736	1.90985	X	X	X	X	X	X	X	X
os.45095.1.s1_at	LOC_Os03g40020.1		rf1 protein, mitochondrial precursor, putative, expressed	1.83474	X	X	X	X	-2.891	-5.80498	X	X	X	X	X	X
osaffx.16519.1.s1_at	LOC_Os07g32170.1		SBP domain containing protein, expressed	-2.48295	X	-3.44056	X	X	X	X	4.73166	X	X	X	X	X
os.53585.1.s1_at	LOC_Os04g33690.1		sec23/Sec24 trunk domain containing protein, expressed	-1.19656	X	X	-2.03199	-3.03602	X	X	X	X	X	X	X	X
os.27345.1.s1_at	LOC_Os04g16940.1		transposon protein, putative, CACTA, En/Spm sub-class, expressed	1.72982	X	X	X	X	-2.65391	-1.74701	X	X	X	X	X	X
os.49739.1.s2_at	LOC_Os03g22670.1		triacylglycerol Lipase, putative, expressed	2.20219	X	X	X	-1.37971	-2.57099	X	X	X	X	X	X	X
os.11523.1.s1_at	LOC_Os06g42810.1		UBA and UBX domain-containing protein, putative, expressed	1.8253	X	X	X	X	3.62999	-1.51138	X	X	X	X	X	X
os.172.1.s1_a_at	LOC_Os11g47500.1		xylanase inhibitor protein 1 precursor, putative, expressed	X	1.47618	6.86883	X	X	6.9312	X	X	X	X	X	X	X
osaffx.7682.1.s1_s_at	LOC_Os12g24060.1			X	-1.29381	X	X	1.31278	X	X	-2.10723	X	X	X	X	X
os.28300.2.s1_a_at				1.73482	X	X	X	X	3.10388	-1.48837	X	X	X	X	X	X
os.2987.3.s1_x_at				1.66658	X	X	X	X	1.70076	X	-2.31929	X	X	X	X	X
os.38301.1.s1_a_at				-1.3919	X	X	X	X	-6.11555	X	-4.64068	X	X	X	X	X
os.38346.1.s1_x_at				2.87046	X	X	X	X	X	X	-3.00615	-6.41668	X	X	X	X
os.49346.1.s1_at				X	1.13223	X	X	X	-1.61343	-3.8123	X	X	X	X	X	X
os.5387.1.s1_x_at				-1.57611	X	X	X	-1.76416	-3.80446	X	X	X	X	X	X	X
os.57486.1.s1_x_at				1.48983	X	X	X	X	1.40115	X	-2.20913	X	X	X	X	X
os.8747.1.s1_x_at				X	-1.12103	X	X	X	-1.04161	X	4.94389	X	X	X	X	X
osaffx.22176.1.s1_at				1.20937	-1.29883	X	X	X	-1.4761	X	X	X	X	X	X	X
osaffx.24102.2.s1_s_at				X	-1.32959	X	X	X	-4.52835	X	2.87388	X	X	X	X	X
osaffx.28253.2.s1_at				3.00157	X	X	X	1.38735	2.43788	X	X	X	X	X	X	X
osaffx.32190.1.a1_x_at				X	-1.54269	X	X	X	-2.36235	-2.5529	X	X	X	X	X	X
osaffx.32257.1.a1_at				-1.47598	X	X	X	X	-2.16412	-2.65604	X	X	X	X	X	X

## Sheet: ST5 - Validation
Supplementary table 5. Validation of microarray data by comparison to other microarray/qRT-PCR data following Xoo. infection in rice.
			This study
Probe Set ID	MSU identifier	MSU gene putative function	24 HPI - R	96 HPI - R	24 HPI - S	96 HPI - S
			FC	FC	FC	FC	Validation by qRT-PCR/microarrays in other studies
Os.418.1.S1_at	LOC_Os01g28450.1	pathogenesis-related protein PRB1-2 precursor, putative, expressed		2.34179		2.32867	1.84 fold induction at 72 hpi with Xoo., shown by Gan et al., 2011
Os.19861.1.S1_at	LOC_Os07g03730.1	pathogenesis-related protein 1 precursor, putative, expressed		4.46924			6.47 fold induction at 120 hpi with Xoo., shown by Gan et al., 2011
OsAffx.32060.1.S1_s_at	LOC_Os12g36860.1	pathogenesis-related protein 10, putative, expressed				2.08759	3.4 fold induction at 120 hpi with Xoo., shown by Gan et al., 2011
Os.3415.1.S1_s_at	LOC_Os10g39680.1	acidic endochitinase Q precursor, putative, expressed	4.97284	3.15291		1.7485	Shown to be highly induced by Xoo. infection by Sana et al., 2010
Os.47761.1.S1_at	LOC_Os03g13300.1	glutamate decarboxylase, putative, expressed	1.78402	6.27341		1.66082	Shown to be highly induced by Xoo. infection by Sana et al., 2010
Os.9330.2.S1_a_at	LOC_Os02g41630.1	phenylalanine ammonia-lyase, putative, expressed	-1.53203	1.99976			Shown to be highly induced by Xoo. infection by Sana et al., 2010
Os.2423.1.S1_at	LOC_Os12g36850.1	major pollen allergen Bet v 1-D/H, putative, expressed		3.43003		2.74549	Identified as biotic stress responsive by Parida et al., 2012
